# Supplementary material for: Hybridization interactions between probesets in short oligo microarrays lead to spurious correlations
Source: BMC Bioinformatics. 2006 Jun 2;7:276. doi: 10.1186/1471-2105-7-276 (PMC1513401; doi:10.1186/1471-2105-7-276)
Supplement: Additional File 3 — List of MT families for HGU133A array. The CSV file lists all the discovered MT probeset families along with their gene-level annotations according to Affymetrix and BioConductor. [file 1471-2105-7-276-S3.csv]

Family	Probeset name	Annotation Affy	Annotation BioC
1	1007_s_at	DDR1	DDR1
1	207169_x_at	DDR1	DDR1
1	208779_x_at	DDR1	DDR1
1	210749_x_at	DDR1	DDR1
2	1053_at	RFC2	RFC2
2	203696_s_at	RFC2	RFC2
3	117_at	HSPA6	HSPA6
3	213418_at	HSPA6	HSPA6
4	121_at	PAX8	PAX8
4	207921_x_at	PAX8	PAX8
4	207923_x_at	PAX8	PAX8
4	207924_x_at	PAX8	PAX8
4	209552_at	PAX8	PAX8
4	214528_s_at	PAX8	PAX8
5	1255_g_at	GUCA1A	GUCA1A
5	206062_at	GUCA1A	GUCA1A
6	1294_at	UBE1L	UBE1L
6	203281_s_at	UBE1L	UBE1L
7	1320_at	PTPN21	PTPN21
7	205438_at	PTPN21	PTPN21
7	40524_at	PTPN21	PTPN21
8	1405_i_at	CCL5	CCL5
8	204655_at	-EMPTY-	CCL5
9	1431_at	CYP2E1	CYP2E1
9	209975_at	CYP2E1	CYP2E1
9	209976_s_at	CYP2E1	CYP2E1
10	1438_at	EPHB3	EPHB3
10	204600_at	EPHB3	EPHB3
11	1487_at	ESRRA	ESRRA
11	203193_at	ESRRA	ESRRA
12	1494_f_at	CYP2A6	CYP2A6
12	207244_x_at	CYP2A6	CYP2A6
12	208327_at	CYP2A13	CYP2A13
12	211295_x_at	CYP2A6	CYP2A6
12	214320_x_at	CYP2A6	CYP2A7
13	1598_g_at	GAS6	GAS6
13	202177_at	GAS6	GAS6
14	160020_at	MMP14	MMP14
14	202827_s_at	MMP14	MMP14
14	202828_s_at	MMP14	MMP14
14	217279_x_at	MMP14	MMP14
15	1729_at	TRADD	TRADD
15	205641_s_at	TRADD	TRADD
16	1773_at	FNTB	FNTB
16	204764_at	FNTB	FNTB
17	177_at	PLD1	PLD1
17	205203_at	PLD1	PLD1
17	215723_s_at	PLD1	PLD1
17	215724_at	PLD1	PLD1
18	1861_at	BAD	BAD
18	209364_at	BAD	BAD
19	200003_s_at	RPL28	RPL28
19	213223_at	RPL28	RPL28
20	200004_at	EIF4G2	EIF4G2
20	217607_x_at	EIF4G2	EIF4G2
21	200008_s_at	GDI2	GDI2
21	200009_at	GDI2	GDI2
22	200011_s_at	ARF3	ARF3
22	200734_s_at	ARF3	ARF3
22	211622_s_at	ARF3	ARF3
23	200012_x_at	RPL21	RPL21
23	217340_at	-EMPTY-	LOC387753
24	200013_at	RPL24	RPL24
24	214143_x_at	-MANY-	RPL24
25	200014_s_at	HNRPC	HNRPC
25	200751_s_at	HNRPC	HNRPC
25	212626_x_at	HNRPC	HNRPC
25	214737_x_at	HNRPC	HNRPC
25	216302_at	-MANY-	HNRPC
26	200015_s_at	Sep-02	Sep-02
26	200778_s_at	Sep-02	Sep-02
27	200020_at	TARDBP	TARDBP
27	221264_s_at	TARDBP	-EMPTY-
28	200022_at	RPL18	RPL18
28	222297_x_at	-EMPTY-	RPL18
29	200037_s_at	CBX3	CBX3
29	201091_s_at	CBX3	CBX3
30	200038_s_at	RPL17	RPL17
30	212270_x_at	RPL17	RPL17
30	212537_x_at	RPL17	RPL17
31	200040_at	KHDRBS1	KHDRBS1
31	201488_x_at	KHDRBS1	KHDRBS1
31	214185_at	KHDRBS1	KHDRBS1
32	200044_at	SFRS9	SFRS9
32	201698_s_at	SFRS9	SFRS9
33	200047_s_at	YY1	YY1
33	201901_s_at	YY1	YY1
34	200048_s_at	JTB	JTB
34	210434_x_at	JTB	JTB
34	210927_x_at	JTB	JTB
35	200054_at	-EMPTY-	ZNF259
35	217185_s_at	ZNF259	ZNF259P
35	217186_at	ZNF259	ZNF259P
36	200057_s_at	NONO	NONO
36	208698_s_at	NONO	NONO
36	210470_x_at	NONO	NONO
37	200060_s_at	RNPS1	RNPS1
37	207939_x_at	RNPS1	RNPS1
38	200063_s_at	NPM1	NPM1
38	216387_x_at	LOC390411	NPM1
38	220132_s_at	CLEC2D	CLEC2D
38	221691_x_at	NPM1	NPM1
39	200064_at	HSPCB	HSPCB
39	214359_s_at	HSPCB	HSPCB
40	200065_s_at	ARF1	ARF1
40	208750_s_at	ARF1	ARF1
41	200067_x_at	-EMPTY-	SNX3
41	208781_x_at	SNX3	SNX3
41	210648_x_at	SNX3	SNX3
41	213545_x_at	SNX3	SNX3
42	200068_s_at	CANX	CANX
42	208852_s_at	CANX	CANX
42	208853_s_at	CANX	CANX
43	200069_at	-EMPTY-	SART3
43	209127_s_at	SART3	SART3
43	209128_s_at	SART3	SART3
44	200070_at	C2orf24	C2orf24
44	207511_s_at	C2orf24	C2orf24
45	200073_s_at	HNRPD	HNRPD
45	209330_s_at	HNRPD	HNRPD
45	221480_at	HNRPD	HNRPD
45	221481_x_at	HNRPD	HNRPD
46	200074_s_at	RPL14	RPL14
46	213588_x_at	RPL14	RPL14
47	200077_s_at	OAZ1	OAZ1
47	211691_x_at	-EMPTY-	-EMPTY-
47	215952_s_at	OAZ1	FLJ14668
48	200079_s_at	KARS	KARS
48	200840_at	KARS	KARS
49	200080_s_at	H3F3A	H3F3A
49	208755_x_at	H3F3A	H3F3A
49	211940_x_at	H3F3A	H3F3A
49	213828_x_at	H3F3A	H3F3A
50	200081_s_at	RPS6	RPS6
50	201254_x_at	RPS6	RPS6
50	209134_s_at	RPS6	RPS6
51	200082_s_at	RPS7	RPS7
51	213941_x_at	RPS7	RPS7
52	200084_at	SMAP	SMAP
52	201784_s_at	SMAP	SMAP
53	200085_s_at	TCEB2	TCEB2
53	213877_x_at	TCEB2	TCEB2
54	200086_s_at	COX4I1	COX4I1
54	202698_x_at	COX4I1	COX4I1
55	200087_s_at	RNP24	TMED2
55	204426_at	RNP24	TMED2
55	204427_s_at	RNP24	TMED2
56	200088_x_at	RPL12	RPL12
56	217382_at	-EMPTY-	CLIC1
57	200089_s_at	RPL4	RPL4
57	201154_x_at	RPL4	RPL4
57	211710_x_at	RPL4	RPL4
58	200090_at	FNTA	FNTA
58	209471_s_at	FNTA	FNTA
59	200093_s_at	HINT1	HINT1
59	207721_x_at	HINT1	HINT1
59	208826_x_at	HINT1	HINT1
60	200094_s_at	EEF2	EEF2
60	204102_s_at	EEF2	EEF2
61	200096_s_at	ATP6V0E	ATP6V0E
61	201172_x_at	ATP6V0E	ATP6V0E
61	214150_x_at	ATP6V0E	ATP6V0E
62	200097_s_at	HNRPK	HNRPK
62	200775_s_at	HNRPK	HNRPK
63	200098_s_at	ANAPC5	ANAPC5
63	208721_s_at	ANAPC5	ANAPC5
63	208722_s_at	ANAPC5	ANAPC5
63	211036_x_at	ANAPC5	ANAPC5
64	200099_s_at	RPS3A	RPS3A
64	201257_x_at	RPS3A	RPS3A
64	212391_x_at	RPS3A	RPS3A
64	216823_at	-EMPTY-	LOC146053
65	200593_s_at	HNRPU	HNRPU
65	200594_x_at	HNRPU	HNRPU
65	216855_s_at	HNRPU	HNRPU
66	200595_s_at	EIF3S10	EIF3S10
66	200596_s_at	EIF3S10	EIF3S10
67	200598_s_at	TRA1	TRA1
67	200599_s_at	TRA1	TRA1
67	216449_x_at	TRA1	TRA1
68	200602_at	APP	APP
68	211277_x_at	APP	APP
68	214953_s_at	APP	APP
69	200603_at	PRKAR1A	PRKAR1A
69	200604_s_at	PRKAR1A	PRKAR1A
69	200605_s_at	PRKAR1A	PRKAR1A
70	200607_s_at	RAD21	RAD21
70	200608_s_at	RAD21	RAD21
71	200609_s_at	WDR1	WDR1
71	200611_s_at	WDR1	WDR1
71	210935_s_at	WDR1	WDR1
72	200612_s_at	AP2B1	AP2B1
72	200615_s_at	AP2B1	AP2B1
73	200616_s_at	KIAA0152	KIAA0152
73	200617_at	KIAA0152	KIAA0152
74	200622_x_at	CALM3	CALM3
74	200623_s_at	CALM3	CALM3
75	200624_s_at	MATR3	MATR3
75	200626_s_at	MATR3	MATR3
75	214363_s_at	MATR3	MATR3
76	200625_s_at	CAP1	CAP1
76	213798_s_at	CAP1	CAP1
77	200628_s_at	WARS	WARS
77	200629_at	WARS	WARS
78	200630_x_at	SET	SET
78	200631_s_at	SET	SET
78	210231_x_at	SET	SET
78	213047_x_at	SET	SET
78	215780_s_at	SET	LOC389168
78	40189_at	SET	SET
79	200635_s_at	PTPRF	PTPRF
79	200636_s_at	PTPRF	PTPRF
79	200637_s_at	PTPRF	PTPRF
80	200638_s_at	YWHAZ	YWHAZ
80	200639_s_at	YWHAZ	YWHAZ
80	200640_at	YWHAZ	YWHAZ
80	200641_s_at	YWHAZ	YWHAZ
81	200643_at	HDLBP	HDLBP
81	221767_x_at	HDLBP	HDLBP
82	200646_s_at	NUCB1	NUCB1
82	200649_at	NUCB1	NUCB1
83	200647_x_at	EIF3S8	EIF3S8
83	210949_s_at	EIF3S8	EIF3S8
83	215230_x_at	EIF3S8	EIF3S8
84	200648_s_at	GLUL	GLUL
84	215001_s_at	GLUL	GLUL
84	217202_s_at	GLUL	GLUL
84	217203_at	-EMPTY-	GLUL
85	200653_s_at	CALM1	CALM1
85	200655_s_at	CALM1	CALM1
85	209563_x_at	CALM1	CALM1
85	211984_at	CALM1	CALM1
85	211985_s_at	CALM1	CALM1
85	213688_at	CALM1	CALM1
86	200654_at	P4HB	P4HB
86	200656_s_at	P4HB	P4HB
87	200658_s_at	PHB	PHB
87	200659_s_at	PHB	PHB
88	200660_at	S100A11	S100A11
88	208540_x_at	-EMPTY-	S100A11P
89	200662_s_at	TOMM20	TOMM20
89	212773_s_at	TOMM20	TOMM20
90	200664_s_at	DNAJB1	DNAJB1
90	200666_s_at	DNAJB1	DNAJB1
91	200665_s_at	SPARC	SPARC
91	212667_at	SPARC	SPARC
92	200667_at	UBE2D3	UBE2D3
92	200668_s_at	UBE2D3	UBE2D3
92	200669_s_at	UBE2D3	UBE2D3
93	200671_s_at	SPTBN1	SPTBN1
93	200672_x_at	SPTBN1	SPTBN1
93	215918_s_at	SPTBN1	SPTBN1
94	200676_s_at	UBE2L3	UBE2L3
94	200682_s_at	UBE2L3	UBE2L3
94	200683_s_at	UBE2L3	UBE2L3
94	200684_s_at	UBE2L3	UBE2L3
95	200678_x_at	GRN	GRN
95	211284_s_at	GRN	GRN
95	216041_x_at	GRN	GRN
96	200679_x_at	HMGB1	HMGB1
96	200680_x_at	HMGB1	HMGB1
96	202864_s_at	SP100	SP100
96	210218_s_at	SP100	SP100
96	210985_s_at	SP100	SP100
96	214938_x_at	HMGB1	HMGB1
96	216508_x_at	-EMPTY-	HMGB1
97	200686_s_at	SFRS11	SFRS11
97	214989_x_at	PLEKHA5	PLEKHA5
98	200689_x_at	EEF1G	EEF1G
98	211345_x_at	EEF1G	EEF1G
98	211927_x_at	EEF1G	EEF1G
99	200691_s_at	HSPA9B	HSPA9B
99	200692_s_at	HSPA9B	HSPA9B
100	200693_at	YWHAQ	YWHAQ
100	212426_s_at	YWHAQ	YWHAQ
100	213699_s_at	YWHAQ	YWHAQ
101	200694_s_at	DDX24	DDX24
101	200702_s_at	DDX24	DDX24
102	200696_s_at	GSN	GSN
102	214040_s_at	GSN	GSN
103	200704_at	LITAF	LITAF
103	200706_s_at	LITAF	LITAF
104	200707_at	PRKCSH	PRKCSH
104	214080_x_at	PRKCSH	PRKCSH
105	200709_at	FKBP1A	FKBP1A
105	210186_s_at	FKBP1A	FKBP1A
105	214119_s_at	FKBP1A	FKBP1A
105	210187_at	FKBP1A	FKBP1A
106	200711_s_at	SKP1A	TCEB1P
106	200718_s_at	SKP1A	SKP1A
106	207974_s_at	SKP1A	SKP1A
107	200712_s_at	MAPRE1	MAPRE1
107	200713_s_at	MAPRE1	MAPRE1
108	200714_x_at	OS-9	OS9
108	215399_s_at	OS-9	OS9
109	200716_x_at	RPL13A	RPL13A
109	210646_x_at	RPL13A	RPL13A
109	211942_x_at	RPL13A	RPL13A
109	212790_x_at	RPL13A	RPL13A
110	200717_x_at	RPL7	RPL7
110	212042_x_at	RPL7	RPL7
110	216580_at	-EMPTY-	RPL7
111	200720_s_at	ACTR1A	ACTR1A
111	200721_s_at	ACTR1A	ACTR1A
112	200722_s_at	M11S1	M11S1
112	200723_s_at	M11S1	M11S1
113	200724_at	RPL10	RPL10
113	200725_x_at	RPL10	RPL10
113	217680_x_at	-EMPTY-	LOC284393
113	221989_at	RPL10	RPL10
114	200727_s_at	ACTR2	ACTR2
114	200728_at	ACTR2	ACTR2
114	200729_s_at	ACTR2	ACTR2
115	200730_s_at	PTP4A1	PTP4A1
115	200731_s_at	PTP4A1	PTP4A1
115	200732_s_at	PTP4A1	PTP4A1
115	200733_s_at	PTP4A1	PTP4A1
116	200735_x_at	NACA	NACA
116	208635_x_at	NACA	NACA
116	211445_x_at	FKSG17	NACAP1
116	222224_at	MGC71999	ANAC
117	200737_at	PGK1	PGK1
117	200738_s_at	PGK1	PGK1
117	217356_s_at	PGK1	PGK1
118	200739_s_at	SUMO3	SUMO3
118	200740_s_at	SUMO3	SUMO3
119	200742_s_at	TPP1	TPP1
119	200743_s_at	TPP1	TPP1
119	214196_s_at	TPP1	TPP1
120	200744_s_at	GNB1	GNB1
120	200745_s_at	GNB1	GNB1
120	200746_s_at	GNB1	GNB1
121	200747_s_at	NUMA1	NUMA1
121	214251_s_at	NUMA1	NUMA1
122	200748_s_at	FTH1	FTH1
122	211628_x_at	FTHP1	FTHP1
122	214211_at	FTH1	FTH1
123	200753_x_at	SFRS2	SFRS2
123	200754_x_at	SFRS2	SFRS2
123	214882_s_at	SFRS2	SFRS2
124	200755_s_at	CALU	CALU
124	200756_x_at	CALU	CALU
124	200757_s_at	CALU	CALU
124	214845_s_at	CALU	CALU
125	200758_s_at	NFE2L1	NFE2L1
125	200759_x_at	NFE2L1	NFE2L1
125	214179_s_at	NFE2L1	NFE2L1
126	200760_s_at	ARL6IP5	ARL6IP5
126	200761_s_at	ARL6IP5	ARL6IP5
127	200764_s_at	CTNNA1	CTNNA1
127	200765_x_at	CTNNA1	CTNNA1
127	210844_x_at	CTNNA1	CTNNA1
128	200767_s_at	C9orf10	C9orf10
128	200774_at	C9orf10	C9orf10
129	200768_s_at	MAT2A	MAT2A
129	200769_s_at	MAT2A	MAT2A
130	200770_s_at	LAMC1	LAMC1
130	200771_at	LAMC1	LAMC1
131	200772_x_at	PTMA	PTMA
131	200773_x_at	PTMA	PTMA
131	211921_x_at	PTMA	PTMA
131	216384_x_at	-EMPTY-	LOC440085
131	216515_x_at	PTMA	PTMA
132	200776_s_at	BZW1	LOC151579
132	200777_s_at	BZW1	BZW1
133	200780_x_at	GNAS	GNAS
133	200981_x_at	GNAS	GNAS
133	211858_x_at	GNAS	GNAS
133	212273_x_at	GNAS	GNAS
133	214548_x_at	GNAS	GNAS
133	217057_s_at	GNAS	-EMPTY-
134	200783_s_at	STMN1	STMN1
134	217714_x_at	STMN1	STMN1
135	200784_s_at	LRP1	LRP1
135	200785_s_at	LRP1	LRP1
136	200787_s_at	PEA15	PEA15
136	200788_s_at	PEA15	PEA15
137	200791_s_at	IQGAP1	IQGAP1
137	210840_s_at	IQGAP1	IQGAP1
137	213446_s_at	IQGAP1	IQGAP1
138	200794_x_at	DAZAP2	DAZAP2
138	212595_s_at	DAZAP2	DAZAP2
138	214334_x_at	DAZAP2	DAZAP2
139	200796_s_at	MCL1	MCL1
139	200797_s_at	MCL1	MCL1
139	200798_x_at	MCL1	MCL1
140	200799_at	HSPA1A	HSPA1A
140	200800_s_at	-MANY-	HSPA1A
140	202581_at	HSPA1B	HSPA1B
141	200801_x_at	ACTB	ACTB
141	210926_at	LOC440915	FKSG30
141	212363_x_at	ACTG1	ACTG1
141	213867_x_at	ACTB	ARHGEF10
141	200974_at	ACTA2	ACTA2
141	201550_x_at	ACTG1	ACTG1
141	203872_at	ACTA1	ACTA1
141	211970_x_at	ACTG1	ACTG1
141	211983_x_at	ACTG1	ACTG1
141	211995_x_at	ACTG1	ACTG1
141	212988_x_at	ACTG1	ACTG1
141	213214_x_at	ACTG1	ACTG1
141	221607_x_at	ACTG1	ACTG1
142	200803_s_at	TEGT	TEGT
142	200804_at	TEGT	TEGT
143	200806_s_at	HSPD1	HSPD1
143	200807_s_at	HSPD1	HSPD1
144	200808_s_at	ZYX	ZYX
144	215706_x_at	ZYX	ZYX
145	200810_s_at	CIRBP	CIRBP
145	200811_at	CIRBP	CIRBP
146	200813_s_at	PAFAH1B1	PAFAH1B1
146	200815_s_at	PAFAH1B1	PAFAH1B1
146	200816_s_at	PAFAH1B1	PAFAH1B1
146	211547_s_at	PAFAH1B1	PAFAH1B1
147	200818_at	ATP5O	ATP5O
147	216954_x_at	ATP5O	ATP5O
147	211600_at	-EMPTY-	PTPRO
148	200822_x_at	TPI1	TPI1
148	213011_s_at	TPI1	TPI1
149	200823_x_at	RPL29	RPL29
149	216177_at	-EMPTY-	LOC283412
149	216570_x_at	-EMPTY-	LOC283412
149	216650_at	LOC442165	LOC283412
150	200828_s_at	ZNF207	ZNF207
150	200829_x_at	ZNF207	ZNF207
151	200831_s_at	SCD	SCD
151	200832_s_at	SCD	SCD
151	207986_x_at	-EMPTY-	CYB561
151	211162_x_at	SCD	SCD
151	211708_s_at	SCD	SCD
151	217200_x_at	-EMPTY-	CYB561
151	209163_at	CYB561	CYB561
151	209164_s_at	CYB561	CYB561
151	210816_s_at	CYB561	CYB561
152	200834_s_at	RPS21	RPS21
152	214097_at	RPS21	RPS21
153	200835_s_at	MAP4	MAP4
153	200836_s_at	MAP4	MAP4
153	212566_at	MAP4	MAP4
153	212567_s_at	MAP4	MAP4
153	243_g_at	MAP4	MAP4
153	33850_at	MAP4	MAP4
154	200838_at	CTSB	CTSB
154	200839_s_at	CTSB	CTSB
154	213274_s_at	CTSB	CTSB
154	213275_x_at	CTSB	CTSB
155	200841_s_at	EPRS	EPRS
155	200842_s_at	EPRS	EPRS
155	200843_s_at	EPRS	EPRS
156	200844_s_at	PRDX6	PRDX6
156	200845_s_at	PRDX6	PRDX6
157	200853_at	H2AFZ	H2AFZ
157	213911_s_at	H2AFZ	H2AFZ
158	200854_at	NCOR1	NCOR1
158	200857_s_at	NCOR1	NCOR1
159	200859_x_at	FLNA	FLNA
159	213746_s_at	FLNA	FLNA
159	214752_x_at	FLNA	FLNA
160	200860_s_at	CNOT1	CNOT1
160	200861_at	CNOT1	CNOT1
161	200863_s_at	RAB11A	RAB11A
161	200864_s_at	RAB11A	RAB11A
162	200866_s_at	PSAP	PSAP
162	200871_s_at	PSAP	PSAP
163	200867_at	ZNF313	ZNF313
163	200868_s_at	ZNF313	ZNF313
163	211678_s_at	ZNF313	ZNF313
164	200874_s_at	NOL5A	NOL5A
164	200875_s_at	NOL5A	NOL5A
165	200876_s_at	PSMB1	PSMB1
165	214288_s_at	PSMB1	PSMB1
166	200878_at	EPAS1	EPAS1
166	200879_s_at	EPAS1	EPAS1
167	200880_at	-EMPTY-	DNAJA1
167	200881_s_at	DNAJA1	DNAJA1
168	200882_s_at	PSMD4	PSMD4
168	210459_at	PSMD4	PSMD4
168	210460_s_at	PSMD4	PSMD4
168	211609_x_at	PSMD4	PSMD4
169	200883_at	UQCRC2	UQCRC2
169	212600_s_at	UQCRC2	UQCRC2
170	200889_s_at	SSR1	SSR1
170	200890_s_at	SSR1	SSR1
170	200891_s_at	SSR1	SSR1
170	201894_s_at	SSR1	DCN
171	200892_s_at	SFRS10	SFRS10
171	200893_at	SFRS10	SFRS10
171	210180_s_at	SFRS10	SFRS10
172	200894_s_at	FKBP4	FKBP4
172	200895_s_at	FKBP4	FKBP4
173	200896_x_at	HDGF	HDGF
173	216484_x_at	HDGF	HDGF
174	200897_s_at	KIAA0992	KIAA0992
174	200906_s_at	KIAA0992	KIAA0992
174	200907_s_at	KIAA0992	KIAA0992
175	200898_s_at	MGEA5	MGEA5
175	200899_s_at	MGEA5	MGEA5
176	200900_s_at	M6PR	M6PR
176	200901_s_at	M6PR	M6PR
177	200905_x_at	HLA-E	HLA-E
177	211528_x_at	HLA-G	HLA-G
177	211529_x_at	HLA-G	HLA-G
177	217456_x_at	HLA-E	HLA-E
177	211530_x_at	HLA-G	HLA-G
177	209140_x_at	HLA-B	HLA-B
177	216526_x_at	HLA-C	HLA-C
178	200911_s_at	TACC1	TACC1
178	217437_s_at	TACC1	TACC1
179	200914_x_at	KTN1	KTN1
179	200915_x_at	-MANY-	KTN1
179	214709_s_at	-MANY-	KTN1
180	200916_at	TAGLN2	TAGLN2
180	210978_s_at	TAGLN2	TAGLN2
181	200917_s_at	SRPR	SRPR
181	200918_s_at	SRPR	SRPR
182	200920_s_at	BTG1	BTG1
182	200921_s_at	BTG1	BTG1
183	200927_s_at	RAB14	RAB14
183	200928_s_at	RAB14	RAB14
183	211503_s_at	RAB14	RAB14
184	200929_at	TMP21	TMED10
184	212352_s_at	TMP21	TMED10
185	200930_s_at	VCL	VCL
185	200931_s_at	VCL	VCL
186	200933_x_at	RPS4X	RPS4X
186	213347_x_at	RPS4X	RPS4X
186	216342_x_at	-EMPTY-	-EMPTY-
186	217019_at	-EMPTY-	RPS4X
186	217107_at	-EMPTY-	RPS4X
187	200935_at	CALR	CALR
187	212953_x_at	CALR	CALR
187	214315_x_at	CALR	CALR
188	200937_s_at	RPL5	RPL5
188	213080_x_at	RPL5	RPL5
189	200938_s_at	RERE	RERE
189	200939_s_at	RERE	RERE
189	200940_s_at	RERE	RERE
189	221643_s_at	RERE	RERE
190	200941_at	HSBP1	HSBP1
190	200942_s_at	HSBP1	HSBP1
191	200943_at	HMGN1	HMGN1
191	200944_s_at	HMGN1	HMGN1
192	200945_s_at	SEC31L1	SEC31L1
192	210616_s_at	SEC31L1	SEC31L1
193	200946_x_at	GLUD1	GLUD1
193	200947_s_at	GLUD1	GLUD1
193	210447_at	-MANY-	GLUD2
193	215794_x_at	GLUD2	-EMPTY-
194	200949_x_at	RPS20	RPS20
194	214003_x_at	RPS20	RPS20
194	219448_at	FLJ20533	TMEM70
194	219449_s_at	FLJ20533	TMEM70
195	200951_s_at	CCND2	CCND2
195	200952_s_at	CCND2	CCND2
195	200953_s_at	CCND2	CCND2
196	200954_at	ATP6V0C	ATP6V0C
196	36994_at	ATP6V0C	ATP6V0C
197	200956_s_at	SSRP1	SSRP1
197	200957_s_at	SSRP1	SSRP1
198	200959_at	FUS	FUS
198	215744_at	FUS	FUS
198	217370_x_at	FUS	FUS
198	209383_at	DDIT3	DDIT3
199	200960_x_at	CLTA	CLTA
199	204050_s_at	CLTA	CLTA
199	216295_s_at	CLTA	CLTA
200	200965_s_at	ABLIM1	ABLIM1
200	210461_s_at	ABLIM1	ABLIM1
201	200966_x_at	ALDOA	ALDOA
201	214687_x_at	ALDOA	ALDOA
202	200967_at	PPIB	PPIB
202	200968_s_at	PPIB	PPIB
203	200970_s_at	SERP1	SERP1
203	200971_s_at	SERP1	SERP1
204	200972_at	TM4SF8	TSPAN3
204	200973_s_at	TM4SF8	TSPAN3
205	200976_s_at	TAX1BP1	TAX1BP1
205	200977_s_at	TAX1BP1	TAX1BP1
206	200983_x_at	CD59	CD59
206	200984_s_at	CD59	CD59
206	200985_s_at	CD59	CD59
206	212463_at	CD59	CD59
207	200987_x_at	PSME3	PSME3
207	200988_s_at	PSME3	PSME3
207	209852_x_at	PSME3	PSME3
207	209853_s_at	PSME3	PSME3
208	200996_at	ACTR3	ACTR3
208	213101_s_at	ACTR3	ACTR3
208	213102_at	ACTR3	ACTR3
209	200998_s_at	CKAP4	CKAP4
209	200999_s_at	CKAP4	CKAP4
210	201001_s_at	-MANY-	UBE2V1
210	201002_s_at	-MANY-	Kua-UEV
210	216315_x_at	-MANY-	UBE2V1
211	201003_x_at	-EMPTY-	Kua-UEV
211	208270_s_at	RNPEP	RNPEP
212	201006_at	PRDX2	PRDX2
212	211658_at	PRDX2	PRDX2
212	39729_at	PRDX2	PRDX2
213	201008_s_at	TXNIP	TXNIP
213	201009_s_at	TXNIP	TXNIP
213	201010_s_at	TXNIP	TXNIP
214	201013_s_at	PAICS	PAICS
214	201014_s_at	PAICS	PAICS
215	201016_at	EIF1AX	EIF1AX
215	201017_at	EIF1AX	EIF1AX
215	201018_at	EIF1AX	EIF1AX
215	201019_s_at	EIF1AX	EIF1AX
216	201021_s_at	DSTN	DSTN
216	201022_s_at	DSTN	DSTN
216	211325_x_at	LOC171220	LOC171220
217	201024_x_at	EIF5B	EIF5B
217	201025_at	EIF5B	EIF5B
217	201027_s_at	EIF5B	EIF5B
217	214314_s_at	EIF5B	EIF5B
218	201028_s_at	CD99	CD99
218	201029_s_at	CD99	CD99
219	201030_x_at	LDHB	LDHB
219	213564_x_at	LDHB	LDHB
220	201031_s_at	HNRPH1	HNRPH1
220	213470_s_at	HNRPH1	HNRPH1
221	201033_x_at	RPLP0	RPLP0
221	208856_x_at	RPLP0	RPLP0
221	211720_x_at	RPLP0	RPLP0
221	211972_x_at	RPLP0	RPLP0
221	214167_s_at	RPLP0	RPLP0
222	201034_at	ADD3	ADD3
222	201752_s_at	ADD3	ADD3
222	201753_s_at	ADD3	ADD3
222	205882_x_at	ADD3	ADD3
223	201035_s_at	HADHSC	HADHSC
223	201036_s_at	HADHSC	HADHSC
223	211569_s_at	HADHSC	HADHSC
224	201039_s_at	RAD23A	RAD23A
224	201046_s_at	RAD23A	RAD23A
225	201041_s_at	DUSP1	DUSP1
225	201044_x_at	DUSP1	DUSP1
226	201042_at	TGM2	TGM2
226	211003_x_at	TGM2	TGM2
226	211573_x_at	TGM2	TGM2
227	201045_s_at	RAB6A	RAB6A
227	201047_x_at	RAB6A	RAB6A
227	201048_x_at	RAB6A	RAB6A
227	210406_s_at	-MANY-	RAB6C
228	201052_s_at	PSMF1	PSMF1
228	201053_s_at	PSMF1	PSMF1
229	201054_at	HNRPA0	HNRPA0
229	201055_s_at	HNRPA0	HNRPA0
230	201059_at	-EMPTY-	CTTN
230	214074_s_at	CTTN	CTTN
231	201060_x_at	STOM	STOM
231	201061_s_at	STOM	STOM
231	201062_at	STOM	STOM
231	219620_x_at	FLJ20245	FLJ20245
232	201065_s_at	-MANY-	GTF2I
232	210891_s_at	-MANY-	GTF2I
232	210892_s_at	GTF2I	GTF2I
233	201070_x_at	SF3B1	SF3B1
233	201071_x_at	SF3B1	SF3B1
233	211185_s_at	SF3B1	HIATL1
233	214305_s_at	SF3B1	SF3B1
234	201072_s_at	SMARCC1	SMARCC1
234	201073_s_at	SMARCC1	SMARCC1
234	201074_at	SMARCC1	SMARCC1
234	201075_s_at	SMARCC1	SMARCC1
235	201076_at	NHP2L1	NHP2L1
235	201077_s_at	NHP2L1	NHP2L1
236	201082_s_at	DCTN1	DCTN1
236	204296_at	-EMPTY-	SLC4A5
236	211780_x_at	DCTN1	DCTN1
236	221723_s_at	SLC4A5	SLC4A5
237	201083_s_at	BCLAF1	BCLAF1
237	201084_s_at	BCLAF1	BCLAF1
237	201101_s_at	BCLAF1	BCLAF1
237	214499_s_at	BCLAF1	BCLAF1
238	201085_s_at	SON	SON
238	201086_x_at	SON	SON
238	213538_at	SON	SON
238	214988_s_at	SON	SON
239	201087_at	PXN	PXN
239	211823_s_at	PXN	PXN
240	201088_at	KPNA2	KPNA2
240	207186_s_at	FALZ	FALZ
240	211762_s_at	KPNA2	KPNA2
240	209271_at	FALZ	FALZ
240	210435_at	NBR2	NBR2
241	201090_x_at	K-ALPHA-1	K-ALPHA-1
241	207490_at	TUBA4	TUBA4
241	209118_s_at	TUBA3	TUBA3
241	209251_x_at	TUBA6	TUBA6
241	211058_x_at	K-ALPHA-1	K-ALPHA-1
241	211072_x_at	K-ALPHA-1	K-ALPHA-1
241	211750_x_at	TUBA6	TUBA6
241	212639_x_at	-MANY-	K-ALPHA-1
241	213646_x_at	K-ALPHA-1	K-ALPHA-1
242	201093_x_at	SDHA	SDHA
242	222021_x_at	-MANY-	SDHA
243	201096_s_at	ARF4	ARF4
243	201097_s_at	ARF4	ARF4
244	201099_at	USP9X	USP9X
244	201100_s_at	USP9X	USP9X
245	201102_s_at	PFKL	PFKL
245	211065_x_at	PFKL	PFKL
246	201103_x_at	-MANY-	FLJ20719
246	201104_x_at	-MANY-	DJ328E19.C1.1
246	212854_x_at	AG1	FLJ20719
246	213612_x_at	-MANY-	LOC440675
246	215434_x_at	AG1	FLJ20719
247	201107_s_at	THBS1	THBS1
247	201108_s_at	THBS1	THBS1
247	201109_s_at	THBS1	THBS1
247	201110_s_at	THBS1	THBS1
248	201111_at	CSE1L	CSE1L
248	201112_s_at	CSE1L	CSE1L
248	210765_at	CSE1L	CSE1L
248	210766_s_at	CSE1L	CSE1L
249	201114_x_at	PSMA7	PSMA7
249	216088_s_at	PSMA7	PSMA7
250	201116_s_at	CPE	CPE
250	201117_s_at	CPE	CPE
251	201120_s_at	PGRMC1	PGRMC1
251	201121_s_at	PGRMC1	PGRMC1
252	201122_x_at	EIF5A	EIF5A
252	201123_s_at	EIF5A	EIF5A
252	213753_x_at	EIF5A	LOC143243
253	201125_s_at	ITGB5	ITGB5
253	214020_x_at	-EMPTY-	ITGB5
254	201127_s_at	ACLY	ACLY
254	201128_s_at	ACLY	ACLY
254	210337_s_at	ACLY	ACLY
255	201129_at	SFRS7	SFRS7
255	213649_at	SFRS7	SFRS7
255	214141_x_at	SFRS7	SFRS7
256	201130_s_at	CDH1	CDH1
256	201131_s_at	CDH1	CDH1
257	201134_x_at	COX7C	COX7C
257	213846_at	COX7C	COX7C
257	217491_x_at	COX7C	COX7CP1
258	201138_s_at	SSB	SSB
258	201139_s_at	SSB	SSB
259	201140_s_at	RAB5C	RAB5C
259	201156_s_at	RAB5C	RAB5C
260	201143_s_at	EIF2S1	EIF2S1
260	201144_s_at	EIF2S1	EIF2S1
261	201147_s_at	TIMP3	TIMP3
261	201148_s_at	TIMP3	TIMP3
261	201149_s_at	TIMP3	TIMP3
261	201150_s_at	TIMP3	TIMP3
262	201151_s_at	MBNL1	MBNL1
262	201152_s_at	MBNL1	MBNL1
262	201153_s_at	MBNL1	MBNL1
263	201155_s_at	MFN2	MFN2
263	216205_s_at	MFN2	MFN2
264	201157_s_at	NMT1	NMT1
264	201158_at	NMT1	NMT1
264	201159_s_at	NMT1	NMT1
265	201160_s_at	CSDA	CSDA
265	201161_s_at	CSDA	CSDA
266	201162_at	IGFBP7	IGFBP7
266	201163_s_at	IGFBP7	IGFBP7
267	201164_s_at	PUM1	PUM1
267	201165_s_at	PUM1	PUM1
267	201166_s_at	PUM1	PUM1
268	201167_x_at	ARHGDIA	ARHGDIA
268	201168_x_at	ARHGDIA	ARHGDIA
268	211716_x_at	ARHGDIA	ARHGDIA
268	213606_s_at	ARHGDIA	ARHGDIA
269	201169_s_at	BHLHB2	BHLHB2
269	201170_s_at	BHLHB2	BHLHB2
270	201173_x_at	NUDC	NUDC
270	210574_s_at	NUDC	NUDC
271	201179_s_at	GNAI3	GNAI3
271	201180_s_at	GNAI3	GNAI3
271	201181_at	GNAI3	GNAI3
272	201182_s_at	CHD4	CHD4
272	201183_s_at	CHD4	CHD4
272	201184_s_at	CHD4	CHD4
273	201187_s_at	ITPR3	ITPR3
273	201188_s_at	ITPR3	ITPR3
273	201189_s_at	ITPR3	ITPR3
274	201190_s_at	PITPNA	PITPNA
274	201191_at	PITPNA	PITPNA
274	201192_s_at	PITPNA	PITPNA
275	201196_s_at	AMD1	AMD1
275	201197_at	AMD1	AMD1
276	201198_s_at	PSMD1	PSMD1
276	201199_s_at	PSMD1	PSMD1
277	201203_s_at	RRBP1	RRBP1
277	201206_s_at	RRBP1	RRBP1
278	201207_at	TNFAIP1	TNFAIP1
278	201208_s_at	TNFAIP1	TNFAIP1
279	201210_at	DDX3X	DDX3X
279	201211_s_at	DDX3X	DDX3X
279	212514_x_at	DDX3X	DDX3X
279	212515_s_at	DDX3X	DDX3X
279	207617_at	DDX3X	DDX3X
280	201214_s_at	PPP1R7	PPP1R7
280	213465_s_at	PPP1R7	PPP1R7
281	201217_x_at	RPL3	RPL3
281	211073_x_at	RPL3	RPL3
281	211666_x_at	RPL3	RPL3
281	212039_x_at	RPL3	RPL3
281	215963_x_at	-EMPTY-	RPL3
282	201218_at	CTBP2	CTBP2
282	201220_x_at	CTBP2	CTBP2
282	210554_s_at	CTBP2	CTBP2
282	210835_s_at	CTBP2	CTBP2
283	201221_s_at	SNRP70	SNRP70
283	213121_at	SNRP70	SNRP70
284	201222_s_at	RAD23B	RAD23B
284	201223_s_at	RAD23B	RAD23B
285	201224_s_at	SRRM1	SRRM1
285	201225_s_at	SRRM1	SRRM1
286	201226_at	NDUFB8	NDUFB8
286	201227_s_at	NDUFB8	NDUFB8
287	201228_s_at	ARIH2	ARIH2
287	201229_s_at	ARIH2	ARIH2
287	201230_s_at	ARIH2	ARIH2
287	216008_s_at	ARIH2	ARIH2
288	201231_s_at	ENO1	ENO1
288	217294_s_at	ENO1	ENO1
289	201232_s_at	PSMD13	PSMD13
289	201233_at	PSMD13	PSMD13
290	201235_s_at	BTG2	BTG2
290	201236_s_at	BTG2	BTG2
291	201237_at	CAPZA2	CAPZA2
291	201238_s_at	CAPZA2	CAPZA2
292	201239_s_at	SPCS2	SPCS2
292	201240_s_at	SPCS2	SPCS2
293	201242_s_at	ATP1B1	ATP1B1
293	201243_s_at	ATP1B1	ATP1B1
294	201245_s_at	OTUB1	OTUB1
294	201246_s_at	OTUB1	OTUB1
294	38710_at	OTUB1	OTUB1
295	201247_at	SREBF2	SREBF2
295	201248_s_at	SREBF2	SREBF2
296	201255_x_at	BAT3	BAT3
296	210208_x_at	BAT3	BAT3
296	213318_s_at	BAT3	BAT3
297	201258_at	RPS16	RPS16
297	213890_x_at	RPS16	RPS16
298	201259_s_at	SYPL	SYPL1
298	201260_s_at	SYPL	SYPL1
299	201261_x_at	BGN	BGN
299	201262_s_at	BGN	BGN
299	213905_x_at	-MANY-	BGN
300	201268_at	NME2	NME2
300	201577_at	NME1	NME1
301	201269_s_at	-EMPTY-	NUDCD3
301	201270_x_at	NUDCD3	NUDCD3
302	201279_s_at	DAB2	DAB2
302	201280_s_at	DAB2	DAB2
302	210757_x_at	DAB2	DAB2
303	201283_s_at	OIP106	APEH
303	202079_s_at	OIP106	OIP106
303	202080_s_at	OIP106	OIP106
303	214924_s_at	OIP106	OIP106
304	201285_at	MKRN1	MKRN1
304	208082_x_at	-EMPTY-	MKRN4
305	201286_at	SDC1	SDC1
305	201287_s_at	SDC1	SDC1
306	201289_at	CYR61	CYR61
306	210764_s_at	CYR61	CYR61
307	201290_at	SEC11L1	SEC11L1
307	216274_s_at	SEC11L1	SEC11L1
308	201291_s_at	TOP2A	TOP2A
308	201292_at	TOP2A	TOP2A
309	201294_s_at	WSB1	WSB1
309	201295_s_at	WSB1	WSB1
309	201296_s_at	WSB1	WSB1
309	210561_s_at	WSB1	WSB1
310	201297_s_at	MOBK1B	MOBK1B
310	201298_s_at	MOBK1B	MOBK1B
310	201299_s_at	MOBK1B	MOBK1B
311	201300_s_at	PRNP	PRNP
311	215707_s_at	PRNP	PRNP
312	201301_s_at	ANXA4	ANXA4
312	201302_at	ANXA4	ANXA4
313	201305_x_at	ANP32B	ANP32B
313	201306_s_at	ANP32B	ANP32B
314	201307_at	Sep-11	Sep-11
314	201308_s_at	Sep-11	Sep-11
314	212958_x_at	PAM	PAM
314	202336_s_at	PAM	PAM
314	214620_x_at	PAM	PAM
315	201309_x_at	C5orf13	C5orf13
315	201310_s_at	C5orf13	C5orf13
316	201311_s_at	SH3BGRL	SH3BGRL
316	201312_s_at	SH3BGRL	SH3BGRL
317	201316_at	PSMA2	PSMA2
317	201317_s_at	PSMA2	PSMA2
318	201318_s_at	-MANY-	MRCL3
318	201319_at	MRCL3	MRCL3
318	221474_at	MRLC2	MRLC2
319	201324_at	EMP1	EMP1
319	201325_s_at	EMP1	EMP1
320	201326_at	CCT6A	CCT6A
320	201327_s_at	CCT6A	CCT6A
321	201328_at	ETS2	ETS2
321	201329_s_at	ETS2	ETS2
322	201331_s_at	STAT6	STAT6
322	201332_s_at	STAT6	STAT6
323	201333_s_at	ARHGEF12	ARHGEF12
323	201334_s_at	ARHGEF12	ARHGEF12
323	201335_s_at	ARHGEF12	ARHGEF12
324	201336_at	VAMP3	VAMP3
324	201337_s_at	VAMP3	VAMP3
324	211749_s_at	VAMP3	VAMP3
325	201338_x_at	GTF3A	GTF3A
325	215091_s_at	GTF3A	GTF3A
326	201339_s_at	SCP2	SCP2
326	211733_x_at	SCP2	SCP2
327	201340_s_at	ENC1	ENC1
327	201341_at	ENC1	ENC1
328	201343_at	UBE2D2	UBE2D2
328	201344_at	UBE2D2	UBE2D2
328	201345_s_at	UBE2D2	UBE2D2
329	201347_x_at	GRHPR	GRHPR
329	214864_s_at	GRHPR	GRHPR
329	216308_x_at	GRHPR	GRHPR
330	201348_at	GPX3	GPX3
330	214091_s_at	GPX3	GPX3
331	201350_at	FLOT2	FLOT2
331	211299_s_at	FLOT2	FLOT2
332	201351_s_at	YME1L1	YME1L1
332	201352_at	YME1L1	YME1L1
332	216304_x_at	YME1L1	YME1L1
333	201353_s_at	BAZ2A	BAZ2A
333	201354_s_at	BAZ2A	BAZ2A
333	201355_s_at	BAZ2A	BAZ2A
333	215437_x_at	BAZ2A	BAZ2A
334	201356_at	SF3A1	SF3A1
334	201357_s_at	SF3A1	SF3A1
334	216457_s_at	SF3A1	-EMPTY-
335	201358_s_at	COPB	COPB
335	201359_at	COPB	COPB
336	201362_at	IVNS1ABP	IVNS1ABP
336	201363_s_at	IVNS1ABP	IVNS1ABP
336	206245_s_at	IVNS1ABP	IVNS1ABP
337	201364_s_at	OAZ2	OAZ2
337	201365_at	OAZ2	OAZ2
338	201366_at	ANXA7	ANXA7
338	209860_s_at	ANXA7	ANXA7
339	201367_s_at	ZFP36L2	ZFP36L2
339	201369_s_at	ZFP36L2	ZFP36L2
340	201370_s_at	CUL3	CUL3
340	201371_s_at	CUL3	CUL3
340	201372_s_at	CUL3	CUL3
341	201373_at	PLEC1	PLEC1
341	216971_s_at	PLEC1	PLEC1
342	201374_x_at	PPP2CB	PPP2CB
342	201375_s_at	PPP2CB	PPP2CB
343	201377_at	UBAP2L	UBAP2L
343	201378_s_at	UBAP2L	UBAP2L
343	209947_at	UBAP2L	UBAP2L
343	214695_at	UBAP2L	UBAP2L
344	201381_x_at	CACYBP	CACYBP
344	201382_at	CACYBP	CACYBP
344	210691_s_at	CACYBP	CACYBP
344	211761_s_at	CACYBP	CACYBP
345	201383_s_at	M17S2	NBR1
345	201384_s_at	M17S2	NBR1
346	201385_at	DHX15	DHX15
346	201386_s_at	DHX15	DHX15
347	201392_s_at	IGF2R	IGF2R
347	201393_s_at	IGF2R	IGF2R
348	201394_s_at	RBM5	RBM5
348	201395_at	RBM5	RBM5
349	201398_s_at	TRAM1	TRAM1
349	201399_s_at	TRAM1	TRAM1
350	201401_s_at	ADRBK1	ADRBK1
350	201402_at	ADRBK1	ADRBK1
350	38447_at	ADRBK1	ADRBK1
351	201404_x_at	PSMB2	PSMB2
351	220476_s_at	LOC55924	C1orf183
352	201405_s_at	COPS6	COPS6
352	213504_at	COPS6	COPS6
353	201406_at	RPL36A	RPL36A
353	217256_x_at	-EMPTY-	-EMPTY-
353	207585_s_at	RPL36AL	RPL36AL
354	201407_s_at	PPP1CB	PPP1CB
354	201408_at	PPP1CB	PPP1CB
354	201409_s_at	PPP1CB	PPP1CB
355	201415_at	GSS	GSS
355	211630_s_at	GSS	GSS
356	201416_at	SOX4	SOX4
356	201417_at	SOX4	SOX4
356	201418_s_at	SOX4	SOX4
356	213668_s_at	SOX4	SOX4
357	201420_s_at	MEP50	WDR77
357	201421_s_at	MEP50	WDR77
358	201423_s_at	CUL4A	CUL4A
358	201424_s_at	CUL4A	CUL4A
359	201430_s_at	DPYSL3	DPYSL3
359	201431_s_at	DPYSL3	DPYSL3
360	201432_at	CAT	CAT
360	211922_s_at	CAT	CAT
361	201435_s_at	EIF4E	EIF4E
361	201437_s_at	EIF4E	EIF4E
362	201440_at	DDX23	DDX23
362	40465_at	DDX23	DDX23
363	201443_s_at	ATP6AP2	ATP6AP2
363	201444_s_at	ATP6AP2	ATP6AP2
364	201446_s_at	TIA1	TIA1
364	201450_s_at	TIA1	TIA1
365	201452_at	RHEB	RHEB
365	201453_x_at	RHEB	RHEB
365	213404_s_at	RHEB	RHEB
366	201454_s_at	NPEPPS	NPEPPS
366	201455_s_at	NPEPPS	NPEPPS
366	214107_x_at	FLJ11822	LOC440434
366	215090_x_at	FLJ11822	LOC440434
367	201456_s_at	BUB3	BUB3
367	201457_x_at	BUB3	BUB3
367	201458_s_at	BUB3	BUB3
367	209974_s_at	BUB3	BUB3
368	201460_at	MAPKAPK2	MAPKAPK2
368	201461_s_at	MAPKAPK2	MAPKAPK2
368	215050_x_at	MAPKAPK2	MAPKAPK2
369	201464_x_at	JUN	JUN
369	201465_s_at	JUN	JUN
369	201466_s_at	JUN	JUN
370	201467_s_at	NQO1	NQO1
370	201468_s_at	NQO1	NQO1
370	210519_s_at	NQO1	NQO1
371	201469_s_at	SHC1	SHC1
371	214853_s_at	SHC1	SHC1
372	201471_s_at	SQSTM1	SQSTM1
372	213112_s_at	SQSTM1	SQSTM1
373	201475_x_at	MARS	MARS
373	213671_s_at	MARS	MARS
374	201476_s_at	RRM1	RRM1
374	201477_s_at	RRM1	RRM1
375	201478_s_at	DKC1	DKC1
375	201479_at	DKC1	DKC1
375	216212_s_at	DKC1	DKC1
376	201483_s_at	SUPT4H1	SUPT4H1
376	201484_at	SUPT4H1	SUPT4H1
377	201485_s_at	RCN2	RCN2
377	201486_at	RCN2	RCN2
378	201489_at	PPIF	PPIF
378	201490_s_at	PPIF	PPIF
379	201493_s_at	PUM2	PUM2
379	216221_s_at	PUM2	PUM2
380	201495_x_at	MYH11	MYH11
380	201496_x_at	MYH11	MYH11
380	201497_x_at	MYH11	MYH11
380	207961_x_at	MYH11	MYH11
381	201501_s_at	GRSF1	GRSF1
381	201520_s_at	GRSF1	GRSF1
382	201503_at	G3BP	G3BP
382	201514_s_at	G3BP	G3BP
383	201504_s_at	TSN	TSN
383	201513_at	TSN	TSN
383	201515_s_at	TSN	TSN
384	201505_at	LAMB1	LAMB1
384	211651_s_at	LAMB1	LAMB1
385	201509_at	IDH3B	IDH3B
385	210014_x_at	IDH3B	IDH3B
385	210418_s_at	IDH3B	IDH3B
386	201512_s_at	TOMM70A	TOMM70A
386	201519_at	TOMM70A	TOMM70A
387	201517_at	NCBP2	NCBP2
387	201521_s_at	NCBP2	NCBP2
388	201522_x_at	-MANY-	SNRPN
388	206042_x_at	-MANY-	SNURF
388	216850_at	SNRPN	SNRPN
389	201523_x_at	UBE2N	UBE2N
389	201524_x_at	UBE2N	UBE2N
389	212751_at	UBE2N	UBE2N
389	217393_x_at	-EMPTY-	UBE2NL
390	201528_at	RPA1	RPA1
390	201529_s_at	RPA1	RPA1
391	201530_x_at	EIF4A1	EIF4A1
391	211787_s_at	EIF4A1	EIF4A1
392	201534_s_at	UBL3	UBL3
392	201535_at	UBL3	UBL3
393	201536_at	DUSP3	DUSP3
393	201537_s_at	DUSP3	DUSP3
393	201538_s_at	DUSP3	DUSP3
394	201539_s_at	FHL1	FHL1
394	201540_at	FHL1	FHL1
394	210298_x_at	FHL1	FHL1
394	210299_s_at	FHL1	FHL1
394	214505_s_at	FHL1	FHL1
395	201542_at	SARA1	SARA1
395	201543_s_at	SARA1	SARA1
395	210790_s_at	SARA1	SARA1
396	201544_x_at	PABPN1	PABPN1
396	201545_s_at	PABPN1	PABPN1
397	201547_at	JARID1B	JARID1B
397	201548_s_at	JARID1B	JARID1B
397	201549_x_at	JARID1B	JARID1B
397	211202_s_at	JARID1B	JARID1B
398	201551_s_at	LAMP1	LAMP1
398	201552_at	LAMP1	LAMP1
398	201553_s_at	LAMP1	LAMP1
399	201554_x_at	GYG	GYG
399	211275_s_at	GYG	GYG
400	201556_s_at	VAMP2	VAMP2
400	201557_at	VAMP2	VAMP2
400	214792_x_at	VAMP2	VAMP2
401	201558_at	RAE1	RAE1
401	211318_s_at	RAE1	RAE1
402	201559_s_at	CLIC4	CLIC4
402	201560_at	CLIC4	CLIC4
402	221881_s_at	CLIC4	CLIC4
403	201562_s_at	SORD	SORD
403	201563_at	SORD	SORD
404	201564_s_at	FSCN1	FSCN1
404	210933_s_at	FSCN1	MGC4655
405	201565_s_at	ID2	ID2
405	201566_x_at	ID2	ID2
405	210911_at	ID2	ID2B
406	201569_s_at	CGI-51	CGI-51
406	201570_at	CGI-51	CGI-51
407	201571_s_at	DCTD	DCTD
407	201572_x_at	DCTD	DCTD
407	210137_s_at	DCTD	DCTD
408	201573_s_at	ETF1	ETF1
408	201574_at	ETF1	ETF1
409	201575_at	SKIIP	SNW1
409	215424_s_at	SKIIP	SNW1
410	201580_s_at	DJ971N18.2	TXNDC13
410	201581_at	DJ971N18.2	TXNDC13
411	201582_at	SEC23B	SEC23B
411	201583_s_at	SEC23B	SEC23B
411	210293_s_at	SEC23B	SEC23B
412	201585_s_at	SFPQ	SFPQ
412	201586_s_at	SFPQ	SFPQ
413	201589_at	SMC1L1	SMC1L1
413	217555_at	SMC1L1	SMC1L1
414	201590_x_at	ANXA2	ANXA2
414	210427_x_at	ANXA2	ANXA2
414	211241_at	-EMPTY-	ANXA2P3
414	213503_x_at	ANXA2	ANXA2
414	210876_at	ANXA2	ANXA2P1
415	201593_s_at	LEREPO4	LEREPO4
415	201595_s_at	LEREPO4	LEREPO4
416	201596_x_at	KRT18	KRT18
416	216581_at	-EMPTY-	KRT18
416	217333_at	-EMPTY-	KRT18
417	201597_at	COX7A2	COX7A2
417	217249_x_at	-EMPTY-	COX7A2
418	201602_s_at	PPP1R12A	PPP1R12A
418	201604_s_at	PPP1R12A	PPP1R12A
419	201606_s_at	PWP1	PWP1
419	201608_s_at	PWP1	PWP1
420	201609_x_at	ICMT	ICMT
420	201611_s_at	ICMT	ICMT
421	201615_x_at	CALD1	CALD1
421	201616_s_at	CALD1	CALD1
421	201617_x_at	CALD1	CALD1
421	212077_at	CALD1	CALD1
421	214880_x_at	CALD1	CALD1
421	215198_s_at	CALD1	CALD1
422	201618_x_at	GPAA1	GPAA1
422	211060_x_at	GPAA1	GPAA1
422	215690_x_at	GPAA1	GPAA1
423	201620_at	MBTPS1	MBTPS1
423	217543_s_at	MBTPS1	MBTPS1
424	201621_at	NBL1	NBL1
424	37005_at	NBL1	NBL1
425	201623_s_at	DARS	DARS
425	201624_at	DARS	DARS
426	201625_s_at	INSIG1	INSIG1
426	201626_at	INSIG1	INSIG1
426	201627_s_at	INSIG1	INSIG1
427	201629_s_at	ACP1	ACP1
427	201630_s_at	ACP1	ACP1
427	215227_x_at	ACP1	ACP1
428	201633_s_at	CYB5-M	CYB5-M
428	201634_s_at	CYB5-M	CYB5-M
429	201635_s_at	FXR1	FXR1
429	201636_at	-EMPTY-	FXR1
429	201637_s_at	FXR1	FXR1
430	201638_s_at	CPSF1	CPSF1
430	201639_s_at	CPSF1	CPSF1
430	33132_at	CPSF1	CPSF1
431	201640_x_at	CLPTM1	CLPTM1
431	211136_s_at	CLPTM1	CLPTM1
432	201643_x_at	JMJD1B	JMJD1B
432	210878_s_at	JMJD1B	JMJD1B
433	201644_at	TSTA3	TSTA3
433	36936_at	TSTA3	TSTA3
434	201646_at	SCARB2	SCARB2
434	201647_s_at	SCARB2	SCARB2
435	201650_at	KRT19	KRT19
435	212236_x_at	KRT17	KRT17
435	204734_at	KRT15	KRT15
435	205157_s_at	KRT17	KRT17
435	209351_at	KRT14	KRT14
435	209800_at	KRT16	KRT16
436	201654_s_at	HSPG2	HSPG2
436	201655_s_at	HSPG2	HSPG2
437	201656_at	ITGA6	ITGA6
437	215177_s_at	ITGA6	ITGA6
438	201657_at	ARL1	ARL1
438	201658_at	ARL1	ARL1
438	201659_s_at	ARL1	ARL1
439	201661_s_at	ACSL3	ACSL3
439	201662_s_at	ACSL3	ACSL3
440	201663_s_at	SMC4L1	SMC4L1
440	201664_at	SMC4L1	SMC4L1
440	215623_x_at	SMC4L1	SMC4L1
441	201665_x_at	RPS17	RPS17
441	211487_x_at	RPS17	RPS17
441	212578_x_at	RPS17	LOC402057
441	216348_at	-EMPTY-	RPS17
442	201668_x_at	MARCKS	MARCKS
442	201669_s_at	MARCKS	MARCKS
442	201670_s_at	MARCKS	MARCKS
443	201671_x_at	USP14	USP14
443	201672_s_at	USP14	USP14
444	201674_s_at	AKAP1	AKAP1
444	201675_at	AKAP1	AKAP1
444	210625_s_at	AKAP1	AKAP1
444	210626_at	AKAP1	AKAP1
445	201676_x_at	PSMA1	PSMA1
445	210759_s_at	PSMA1	PSMA1
445	211746_x_at	PSMA1	PSMA1
446	201679_at	ARS2	ARS2
446	201680_x_at	ARS2	ARS2
446	222047_s_at	ARS2	ARS2
447	201683_x_at	C14orf92	C14orf92
447	201684_s_at	C14orf92	C14orf92
447	201685_s_at	C14orf92	C14orf92
447	217448_s_at	C14orf92	LOC285412
448	201686_x_at	API5	API5
448	201687_s_at	API5	API5
448	214959_s_at	API5	API5
449	201688_s_at	TPD52	TPD52
449	201689_s_at	TPD52	TPD52
449	201690_s_at	TPD52	TPD52
449	201691_s_at	TPD52	TPD52
450	201692_at	OPRS1	OPRS1
450	214484_s_at	OPRS1	OPRS1
451	201693_s_at	EGR1	EGR1
451	201694_s_at	EGR1	EGR1
452	201701_s_at	PGRMC2	PGRMC2
452	213227_at	PGRMC2	PGRMC2
453	201702_s_at	PPP1R10	PPP1R10
453	201703_s_at	PPP1R10	PPP1R10
454	201706_s_at	PEX19	PEX19
454	201707_at	PEX19	PEX19
455	201708_s_at	NIPSNAP1	NIPSNAP1
455	201709_s_at	NIPSNAP1	NIPSNAP1
456	201711_x_at	RANBP2	RANBP2
456	201712_s_at	RANBP2	RANBP2
456	201713_s_at	RANBP2	RANBP2
456	210676_x_at	RANBP2L1	RANBP2L1
456	212842_x_at	RANBP2L1	RANBP2L1
456	218575_at	ANAPC1	ANAPC1
456	202832_at	GCC2	GCC2
457	201716_at	SNX1	SNX1
457	213364_s_at	SNX1	SNX1
457	214531_s_at	SNX1	SNX1
458	201718_s_at	EPB41L2	EPB41L2
458	201719_s_at	EPB41L2	EPB41L2
459	201720_s_at	LAPTM5	LAPTM5
459	201721_s_at	LAPTM5	LAPTM5
460	201722_s_at	GALNT1	GALNT1
460	201723_s_at	GALNT1	GALNT1
460	201724_s_at	GALNT1	GALNT1
461	201726_at	ELAVL1	ELAVL1
461	201727_s_at	ELAVL1	ELAVL1
462	201728_s_at	KIAA0100	KIAA0100
462	201729_s_at	KIAA0100	KIAA0100
463	201730_s_at	TPR	TPR
463	201731_s_at	TPR	TPR
463	215220_s_at	TPR	TPR
464	201732_s_at	CLCN3	CLCN3
464	201735_s_at	CLCN3	CLCN3
465	201736_s_at	Mar-06	Mar-06
465	201737_s_at	Mar-06	Mar-06
466	201742_x_at	SFRS1	SFRS1
466	208863_s_at	SFRS1	SFRS1
466	211784_s_at	SFRS1	SRP46
467	201745_at	PTK9	PTK9
467	214007_s_at	PTK9	PTK9
468	201746_at	TP53	TP53
468	211300_s_at	TP53	TP53
469	201747_s_at	SAFB	SAFB
469	201748_s_at	SAFB	SAFB
470	201755_at	MCM5	MCM5
470	216237_s_at	MCM5	MCM5
471	201759_at	TBCD	TBCD
471	211052_s_at	TBCD	TBCD
472	201763_s_at	DAXX	DAXX
472	216038_x_at	DAXX	DAXX
473	201768_s_at	ENTH	ENTH
473	201769_at	ENTH	ENTH
474	201772_at	OAZIN	AZIN1
474	212461_at	OAZIN	AZIN1
475	201775_s_at	KIAA0494	KIAA0494
475	201776_s_at	KIAA0494	KIAA0494
475	201777_s_at	KIAA0494	KIAA0494
475	201778_s_at	KIAA0494	KIAA0494
476	201779_s_at	RNF13	RNF13
476	201780_s_at	RNF13	RNF13
477	201781_s_at	AIP	AIP
477	201782_s_at	AIP	AIP
478	201783_s_at	-EMPTY-	RELA
478	209878_s_at	RELA	RELA
479	201790_s_at	DHCR7	DHCR7
479	201791_s_at	DHCR7	DHCR7
480	201793_x_at	C1orf16	C1orf16
480	201794_s_at	C1orf16	C1orf16
480	217189_s_at	C1orf16	C1orf16
481	201796_s_at	VARS2	VARS
481	201797_s_at	VARS2	VARS
482	201798_s_at	FER1L3	FER1L3
482	211864_s_at	FER1L3	FER1L3
483	201799_s_at	OSBP	OSBP
483	201800_s_at	OSBP	OSBP
484	201801_s_at	SLC29A1	SLC29A1
484	201802_at	SLC29A1	SLC29A1
485	201804_x_at	CKAP1	CKAP1
485	211759_x_at	CKAP1	CKAP1
485	216194_s_at	CKAP1	CKAP1
486	201806_s_at	ATXN2L	ATXN2L
486	207798_s_at	ATXN2L	ATXN2L
487	201808_s_at	ENG	ENG
487	201809_s_at	ENG	ENG
488	201810_s_at	SH3BP5	SH3BP5
488	201811_x_at	SH3BP5	SH3BP5
489	201813_s_at	TBC1D5	TBC1D5
489	201815_s_at	TBC1D5	TBC1D5
490	201819_at	SCARB1	SCARB1
490	215834_x_at	SCARB1	SCARB1
491	201820_at	KRT5	KRT5
491	209126_x_at	KRT6B	KRT6B
491	207065_at	K6HF	K6HF
491	209016_s_at	KRT7	KRT7
491	209125_at	-MANY-	KRT6A
491	213680_at	KRT6B	KRT6B
491	213847_at	PRPH	PRPH
491	214580_x_at	-MANY-	KRT6A
491	217325_at	KRT3	KRT3
492	201821_s_at	TIMM17A	TIMM17A
492	201822_at	TIMM17A	TIMM17A
492	215171_s_at	TIMM17A	TIMM17A
493	201823_s_at	RNF14	RNF14
493	201824_at	RNF14	RNF14
494	201825_s_at	CGI-49	SCCPDH
494	201826_s_at	CGI-49	SCCPDH
495	201829_at	NET1	NET1
495	201830_s_at	NET1	NET1
496	201831_s_at	VDP	VDP
496	201832_s_at	VDP	VDP
497	201834_at	PRKAB1	PRKAB1
497	201835_s_at	PRKAB1	PRKAB1
498	201836_s_at	STAF65(gamma)	SUPT7L
498	201837_s_at	STAF65(gamma)	SUPT7L
498	201838_s_at	STAF65(gamma)	SUPT7L
499	201842_s_at	EFEMP1	EFEMP1
499	201843_s_at	EFEMP1	EFEMP1
500	201844_s_at	RYBP	RYBP
500	201845_s_at	-EMPTY-	RYBP
500	201846_s_at	RYBP	RYBP
501	201848_s_at	BNIP3	BNIP3
501	201849_at	BNIP3	BNIP3
502	201852_x_at	COL3A1	COL3A1
502	211161_s_at	COL3A1	COL3A1
502	215076_s_at	COL3A1	COL3A1
503	201854_s_at	KIAA0431	ASCIZ
503	201855_s_at	KIAA0431	ASCIZ
504	201856_s_at	ZFR	ZFR
504	201857_at	ZFR	ZFR
504	213286_at	ZFR	ZFR
504	33148_at	ZFR	ZFR
505	201858_s_at	PRG1	PRG1
505	201859_at	PRG1	PRG1
506	201861_s_at	LRRFIP1	LRRFIP1
506	201862_s_at	LRRFIP1	LRRFIP1
506	211452_x_at	-EMPTY-	LRRFIP1
506	217790_s_at	SSR3	SSR3
506	219794_at	-EMPTY-	FLJ10979
506	221707_s_at	FLJ10979	FLJ10979
507	201865_x_at	NR3C1	NR3C1
507	201866_s_at	NR3C1	NR3C1
507	211671_s_at	NR3C1	NR3C1
507	216321_s_at	NR3C1	NR3C1
508	201867_s_at	TBL1X	TBL1X
508	201868_s_at	TBL1X	TBL1X
508	201869_s_at	TBL1X	TBL1X
508	213400_s_at	TBL1X	TBL1X
509	201871_s_at	LOC51035	LOC51035
509	210623_at	LOC51035	LOC51035
510	201872_s_at	ABCE1	ABCE1
510	201873_s_at	ABCE1	ABCE1
511	201874_at	MPZL1	MPZL1
511	201875_s_at	MPZL1	MPZL1
511	210087_s_at	MPZL1	MPZL1
511	210594_x_at	MPZL1	MPZL1
512	201876_at	PON2	PON2
512	210830_s_at	PON2	PON2
513	201877_s_at	PPP2R5C	PPP2R5C
513	213305_s_at	PPP2R5C	PPP2R5C
514	201882_x_at	B4GALT1	B4GALT1
514	201883_s_at	B4GALT1	B4GALT1
514	211631_x_at	B4GALT1	B4GALT1
514	216627_s_at	B4GALT1	B4GALT1
515	201884_at	CEACAM5	CEACAM5
515	211883_x_at	CEACAM1	CEACAM1
515	203757_s_at	CEACAM6	CEACAM6
515	206576_s_at	CEACAM1	CEACAM1
515	206676_at	CEACAM8	CEACAM8
515	208052_x_at	CEACAM3	CEACAM3
515	209498_at	CEACAM1	CEACAM1
515	210789_x_at	CEACAM3	CEACAM3
515	211657_at	CEACAM6	CEACAM6
515	211889_x_at	CEACAM1	CEACAM1
516	201886_at	WDR23	WDR23
516	216389_s_at	WDR23	WDR23
517	201887_at	IL13RA1	IL13RA1
517	201888_s_at	IL13RA1	IL13RA1
517	210904_s_at	IL13RA1	IL13RA1
517	211612_s_at	IL13RA1	IL13RA1
518	201891_s_at	B2M	B2M
518	216231_s_at	B2M	B2M
519	201893_x_at	DCN	DCN
519	209335_at	DCN	DCN
519	211813_x_at	DCN	DCN
519	211896_s_at	DCN	DCN
520	201898_s_at	UBE2A	UBE2A
520	201899_s_at	UBE2A	UBE2A
521	201904_s_at	CTDSPL	CTDSPL
521	201905_s_at	CTDSPL	CTDSPL
521	201906_s_at	CTDSPL	CTDSPL
522	201907_x_at	DVL3	DVL3
522	201908_at	DVL3	DVL3
523	201910_at	FARP1	FARP1
523	201911_s_at	FARP1	FARP1
524	201912_s_at	GSPT1	GSPT1
524	215438_x_at	GSPT1	GSPT1
525	201914_s_at	SEC63	SEC63
525	201915_at	SEC63	SEC63
525	201916_s_at	SEC63	SEC63
526	201924_at	MLLT2	AFF1
526	211826_s_at	MLLT2	MLL
526	215451_s_at	MLLT2	AFF1
527	201925_s_at	DAF	DAF
527	201926_s_at	DAF	DAF
528	201927_s_at	PKP4	PKP4
528	201928_at	PKP4	PKP4
528	201929_s_at	PKP4	PKP4
529	201935_s_at	EIF4G3	EIF4G3
529	201936_s_at	EIF4G3	EIF4G3
530	201937_s_at	DNPEP	DNPEP
530	38703_at	DNPEP	DNPEP
531	201940_at	CPD	CPD
531	201941_at	CPD	CPD
531	201942_s_at	CPD	CPD
531	201943_s_at	CPD	CPD
532	201946_s_at	CCT2	CCT2
532	201947_s_at	CCT2	CCT2
533	201949_x_at	CAPZB	CAPZB
533	201950_x_at	CAPZB	CAPZB
533	215097_at	CAPZB	CAPZB
533	37012_at	CAPZB	CAPZB
534	201951_at	ALCAM	ALCAM
534	201952_at	-EMPTY-	ALCAM
535	201957_at	PPP1R12B	PPP1R12B
535	201958_s_at	PPP1R12B	PPP1R12B
536	201959_s_at	MYCBP2	MYCBP2
536	201960_s_at	MYCBP2	MYCBP2
537	201961_s_at	RNF41	RNF41
537	201962_s_at	RNF41	RNF41
538	201963_at	ACSL1	ACSL1
538	207275_s_at	ACSL1	ACSL1
539	201969_at	NASP	NASP
539	201970_s_at	NASP	NASP
540	201971_s_at	ATP6V1A	ATP6V1A
540	201972_at	ATP6V1A	ATP6V1A
541	201973_s_at	C7orf28A	C7orf28B
541	201974_s_at	C7orf28A	C7orf28A
541	208310_s_at	-MANY-	FSTL1
542	201975_at	RSN	RSN
542	210716_s_at	RSN	RSN
543	201976_s_at	MYO10	MYO10
543	216222_s_at	MYO10	MYO10
544	201977_s_at	KIAA0141	KIAA0141
544	201978_s_at	KIAA0141	KIAA0141
545	201981_at	PAPPA	PAPPA
545	201982_s_at	PAPPA	PAPPA
546	201983_s_at	EGFR	EGFR
546	201984_s_at	EGFR	EGFR
546	210984_x_at	EGFR	EGFR
546	211607_x_at	EGFR	EGFR
546	211550_at	EGFR	EGFR
547	201988_s_at	CREBL2	CREBL2
547	201989_s_at	CREBL2	CREBL2
547	201990_s_at	CREBL2	CREBL2
548	201991_s_at	KIF5B	KIF5B
548	201992_s_at	KIF5B	KIF5B
549	201993_x_at	HNRPDL	HNRPDL
549	209067_s_at	HNRPDL	HNRPDL
549	209068_at	HNRPDL	HNRPDL
549	212454_x_at	HNRPDL	HNRPDL
550	201996_s_at	SPEN	SPEN
550	201997_s_at	SPEN	SPEN
551	201998_at	ST6GAL1	ST6GAL1
551	214971_s_at	ST6GAL1	ST6GAL1
552	202000_at	NDUFA6	NDUFA6
552	202001_s_at	NDUFA6	NDUFA6
553	202002_at	ACAA2	ACAA2
553	202003_s_at	ACAA2	ACAA2
554	202004_x_at	SDHC	SDHC
554	210131_x_at	-EMPTY-	SDHC
554	215088_s_at	SDHC	RPA1
554	216591_s_at	SDHC	SDHC
555	202005_at	ST14	ST14
555	216905_s_at	ST14	ST14
556	202006_at	PTPN12	PTPN12
556	216915_s_at	PTPN12	PTPN12
557	202007_at	NID	NID1
557	202008_s_at	NID	NID1
558	202010_s_at	ZNF410	ZNF410
558	209944_at	-EMPTY-	ZNF410
559	202011_at	TJP1	TJP1
559	214168_s_at	TJP1	TJP1
560	202012_s_at	EXT2	EXT2
560	202013_s_at	EXT2	EXT2
561	202014_at	PPP1R15A	PPP1R15A
561	37028_at	PPP1R15A	PPP1R15A
562	202015_x_at	-EMPTY-	METAP2
562	216112_at	PKN2	PKN2
563	202019_s_at	LANCL1	LANCL1
563	202020_s_at	LANCL1	LANCL1
564	202021_x_at	SUI1	SUI1
564	211956_s_at	SUI1	SUI1
564	212130_x_at	SUI1	SUI1
564	212227_x_at	SUI1	SUI1
564	217672_x_at	-EMPTY-	-EMPTY-
565	202025_x_at	ACAA1	ACAA1
565	214274_s_at	ACAA1	ACAA1
566	202031_s_at	WIPI-2	WIPI-2
566	204710_s_at	WIPI-2	WIPI-2
566	214699_x_at	WIPI-2	WIPI-2
567	202032_s_at	MAN2A2	MAN2A2
567	219999_at	MAN2A2	-EMPTY-
568	202033_s_at	RB1CC1	RB1CC1
568	202034_x_at	RB1CC1	RB1CC1
569	202035_s_at	SFRP1	SFRP1
569	202036_s_at	SFRP1	SFRP1
569	202037_s_at	SFRP1	SFRP1
570	202044_at	GRLF1	GRLF1
570	202045_s_at	GRLF1	GRLF1
570	202046_s_at	GRLF1	GRLF1
571	202049_s_at	ZNF262	ZNF262
571	202050_s_at	ZNF262	ZNF262
571	202051_s_at	ZNF262	ZNF262
572	202053_s_at	ALDH3A2	ALDH3A2
572	202054_s_at	ALDH3A2	ALDH3A2
572	210544_s_at	ALDH3A2	ALDH3A2
573	202058_s_at	KPNA1	KPNA1
573	202059_s_at	KPNA1	KPNA1
573	213741_s_at	KPNA1	KPNA1
574	202061_s_at	SEL1L	SEL1L
574	202062_s_at	SEL1L	SEL1L
574	202063_s_at	SEL1L	SEL1L
574	202064_s_at	SEL1L	SEL1L
575	202065_s_at	PPFIA1	PPFIA1
575	202066_at	PPFIA1	PPFIA1
575	210235_s_at	PPFIA1	PPFIA1
575	210236_at	PPFIA1	PPFIA1
576	202067_s_at	LDLR	LDLR
576	202068_s_at	LDLR	LDLR
576	217173_s_at	LDLR	LDLR
577	202069_s_at	IDH3A	IDH3A
577	202070_s_at	IDH3A	IDH3A
578	202072_at	HNRPL	HNRPL
578	35201_at	HNRPL	HNRPL
579	202073_at	OPTN	OPTN
579	202074_s_at	OPTN	OPTN
580	202082_s_at	SEC14L1	SEC14L1
580	202083_s_at	SEC14L1	SEC14L1
580	202084_s_at	SEC14L1	SEC14L1
580	217667_at	-EMPTY-	DEPC-1
581	202094_at	BIRC5	BIRC5
581	202095_s_at	BIRC5	BIRC5
581	210334_x_at	BIRC5	BIRC5
582	202099_s_at	DGCR2	DGCR2
582	214198_s_at	DGCR2	DGCR2
583	202100_at	RALB	RALB
583	202101_s_at	RALB	RALB
584	202104_s_at	SPG7	SPG7
584	214494_s_at	SPG7	-EMPTY-
585	202110_at	COX7B	COX7B
585	217329_x_at	-EMPTY-	COX7BP1
586	202113_s_at	SNX2	SNX2
586	202114_at	SNX2	SNX2
587	202117_at	ARHGAP1	ARHGAP1
587	216689_x_at	ARHGAP1	ARHGAP1
588	202118_s_at	CPNE3	CPNE3
588	202119_s_at	CPNE3	CPNE3
589	202120_x_at	AP2S1	AP2S1
589	208074_s_at	AP2S1	AP2S1
589	211047_x_at	-EMPTY-	AP2S1
590	202124_s_at	ALS2CR3	ALS2CR3
590	202125_s_at	ALS2CR3	ALS2CR3
591	202126_at	PRPF4B	PRPF4B
591	202127_at	PRPF4B	PRPF4B
591	211090_s_at	PRPF4B	PRPF4B
592	202129_s_at	RIOK3	RIOK3
592	202130_at	RIOK3	RIOK3
592	202131_s_at	RIOK3	RIOK3
593	202136_at	ZMYND11	ZMYND11
593	202137_s_at	ZMYND11	ZMYND11
594	202138_x_at	JTV1	JTV1
594	209971_x_at	JTV1	JTV1
595	202139_at	AKR7A2	AKR7A2
595	206469_x_at	AKR7A3	AKR7A3
595	214259_s_at	AKR7A2	AKR7A2
595	216381_x_at	AKR7A3	AKR7A3
596	202141_s_at	COPS8	COPS8
596	202142_at	COPS8	COPS8
596	202143_s_at	COPS8	COPS8
596	214260_at	COPS8	COPS8
597	202144_s_at	ADSL	ADSL
597	210250_x_at	ADSL	ADSL
598	202146_at	IFRD1	IFRD1
598	202147_s_at	IFRD1	IFRD1
599	202149_at	NEDD9	-EMPTY-
599	202150_s_at	NEDD9	NEDD9
600	202152_x_at	USF2	USF2
600	214879_x_at	USF2	USF2
600	215737_x_at	USF2	USF2
601	202153_s_at	NUP62	NUP62
601	207740_s_at	NUP62	NUP62
602	202154_x_at	TUBB3	TUBB3
602	204141_at	TUBB2	TUBB2
602	205458_at	MC1R	MC1R
602	209026_x_at	TUBB	TUBB
602	209191_at	TUBB6	TUBB6
602	209372_x_at	-MANY-	TUBB2
602	211915_s_at	TUBB4Q	TUBB4Q
602	212664_at	TUBB4	TUBB4
602	213476_x_at	TUBB3	TUBB3
602	222361_at	-MANY-	-EMPTY-
602	211714_x_at	TUBB	TUBB
602	212320_at	TUBB	TUBB
602	208601_s_at	TUBB1	TUBB1
603	202155_s_at	NUP214	NUP214
603	211261_at	-EMPTY-	NUP214
604	202156_s_at	CUGBP2	CUGBP2
604	202157_s_at	CUGBP2	CUGBP2
604	202158_s_at	CUGBP2	CUGBP2
605	202159_at	FARSLA	FARSLA
605	216602_s_at	FARSLA	FARSLA
606	202160_at	CREBBP	CREBBP
606	211808_s_at	CREBBP	CREBBP
607	202162_s_at	CNOT8	CNOT8
607	202163_s_at	CNOT8	CNOT8
607	202164_s_at	CNOT8	CNOT8
608	202165_at	PPP1R2	PPP1R2
608	202166_s_at	PPP1R2	PPP1R2
609	202169_s_at	AASDHPPT	AASDHPPT
609	202170_s_at	AASDHPPT	AASDHPPT
610	202171_at	ZNF161	ZNF161
610	202172_at	ZNF161	ZNF161
610	202173_s_at	ZNF161	ZNF161
611	202174_s_at	PCM1	PCM1
611	209996_x_at	PCM1	PCM1
611	209997_x_at	PCM1	PCM1
611	214118_x_at	PCM1	PCM1
611	214937_x_at	PCM1	PCM1
612	202183_s_at	KIF22	KIF22
612	216969_s_at	KIF22	KIF22
613	202186_x_at	PPP2R5A	PPP2R5A
613	202187_s_at	PPP2R5A	PPP2R5A
614	202189_x_at	PTBP1	PTBP1
614	211270_x_at	PTBP1	PTBP1
614	211271_x_at	PTBP1	PTBP1
614	212015_x_at	PTBP1	PTBP1
614	212016_s_at	PTBP1	PTBP1
614	216306_x_at	PTBP1	PTBP1
615	202190_at	CSTF1	CSTF1
615	32723_at	CSTF1	CSTF1
616	202191_s_at	GAS7	GAS7
616	202192_s_at	GAS7	GAS7
616	207704_s_at	GAS7	GAS7
616	210872_x_at	GAS7	GAS7
616	211067_s_at	GAS7	GAS7
617	202193_at	LIMK2	LIMK2
617	210582_s_at	LIMK2	LIMK2
617	217475_s_at	LIMK2	LIMK2
617	212680_x_at	PPP1R14B	ELF2
618	202194_at	TMED5	TMED5
618	202195_s_at	TMED5	TMED5
619	202196_s_at	DKK3	DKK3
619	214247_s_at	DKK3	DKK3
620	202197_at	MTMR3	MTMR3
620	202198_s_at	MTMR3	MTMR3
620	211507_s_at	MTMR3	MTMR3
621	202199_s_at	SRPK1	SRPK1
621	202200_s_at	SRPK1	SRPK1
622	202202_s_at	LAMA4	LAMA4
622	210089_s_at	LAMA4	LAMA4
622	210990_s_at	LAMA4	LAMA4
622	210989_at	LAMA4	LAMA4
623	202203_s_at	AMFR	AMFR
623	202204_s_at	AMFR	AMFR
624	202206_at	ARL7	ARL7
624	202207_at	ARL7	ARL7
624	202208_s_at	ARL7	ARL7
625	202210_x_at	GSK3A	GSK3A
625	632_at	GSK3A	GSK3A
626	202213_s_at	CUL4B	CUL4B
626	202214_s_at	CUL4B	CUL4B
626	210257_x_at	CUL4B	CUL4B
626	215997_s_at	CUL4B	CUL4B
627	202215_s_at	NFYC	NFYC
627	202216_x_at	NFYC	NFYC
627	211251_x_at	NFYC	NFYC
627	211797_s_at	NFYC	NFYC
628	202217_at	C21orf33	C21orf33
628	210667_s_at	C21orf33	C21orf33
629	202219_at	SLC6A8	SLC6A8
629	210854_x_at	SLC6A8	SLC6A8
629	213843_x_at	SLC6A8	SLC6A8
629	215812_s_at	-MANY-	SLC6A10
630	202221_s_at	EP300	EP300
630	213579_s_at	EP300	EP300
631	202222_s_at	DES	DES
631	214027_x_at	-MANY-	FAM48A
631	220408_x_at	FAM48A	FAM48A
631	221774_x_at	FAM48A	FAM48A
632	202224_at	CRK	CRK
632	202226_s_at	CRK	CRK
633	202229_s_at	CHERP	CHERP
633	202230_s_at	CHERP	CHERP
634	202231_at	GA17	hfl-B5
634	202232_s_at	GA17	hfl-B5
635	202234_s_at	SLC16A1	SLC16A1
635	202236_s_at	SLC16A1	SLC16A1
635	209900_s_at	SLC16A1	SLC16A1
636	202237_at	NNMT	NNMT
636	202238_s_at	NNMT	NNMT
637	202243_s_at	PSMB4	PSMB4
637	202244_at	PSMB4	PSMB4
638	202245_at	LSS	LSS
638	211019_s_at	LSS	LSS
638	211018_at	LSS	LSS
639	202247_s_at	MTA1	MTA1
639	211783_s_at	MTA1	MTA1
640	202248_at	E2F4	E2F4
640	38707_r_at	E2F4	E2F4
641	202249_s_at	WDR42A	WDR42A
641	202250_s_at	WDR42A	WDR42A
641	216885_s_at	WDR42A	WDR42A
642	202258_s_at	PFAAP5	PFAAP5
642	202259_s_at	PFAAP5	PFAAP5
642	209072_at	MBP	MBP
642	214748_at	LOC88523	LOC88523
642	207323_s_at	MBP	MBP
643	202262_x_at	DDAH2	DDAH2
643	214909_s_at	DDAH2	DDAH2
643	215537_x_at	DDAH2	DDAH2
644	202269_x_at	GBP1	GBP1
644	202270_at	GBP1	GBP1
644	202748_at	GBP2	GBP2
645	202277_at	SPTLC1	SPTLC1
645	202278_s_at	SPTLC1	SPTLC1
646	202279_at	C14orf2	C14orf2
646	210532_s_at	C14orf2	C14orf2
647	202281_at	GAK	GAK
647	40225_at	GAK	GAK
648	202285_s_at	TACSTD2	TACSTD2
648	202286_s_at	TACSTD2	TACSTD2
648	202287_s_at	TACSTD2	TACSTD2
649	202289_s_at	TACC2	TACC2
649	211382_s_at	TACC2	TACC2
650	202290_at	PDAP1	PDAP1
650	217624_at	PDAP1	PDAP1
651	202292_x_at	LYPLA2	LYPLA2
651	215566_x_at	LYPLA2	LYPLA2
651	215568_x_at	-EMPTY-	LYPLA2
651	216606_x_at	-EMPTY-	LYPLA2
652	202293_at	STAG1	STAG1
652	202294_at	-EMPTY-	STAG1
653	202296_s_at	RER1	RER1
653	202297_s_at	RER1	RER1
654	202299_s_at	HBXIP	HBXIP
654	202300_at	HBXIP	HBXIP
655	202301_s_at	FLJ11021	FLJ11021
655	202302_s_at	FLJ11021	FLJ11021
656	202303_x_at	SMARCA5	SMARCA5
656	213859_x_at	SMARCA5	SMARCA5
657	202304_at	FNDC3A	FNDC3A
657	215910_s_at	FNDC3A	FNDC3A
658	202305_s_at	FEZ2	FEZ2
658	215000_s_at	FEZ2	FEZ2
659	202310_s_at	COL1A1	COL1A1
659	202311_s_at	COL1A1	COL1A1
659	217430_x_at	-EMPTY-	COL1A1
659	204200_s_at	PDGFB	PDGFB
659	216061_x_at	PDGFB	PDGFB
660	202314_at	CYP51A1	CYP51A1
660	216607_s_at	CYP51A1	CYP51P2
661	202315_s_at	BCR	BCR
661	217223_s_at	BCR	BCR
662	202316_x_at	UBE4B	UBE4B
662	202317_s_at	UBE4B	UBE4B
662	210685_s_at	UBE4B	UBE4B
662	215533_s_at	UBE4B	UBE4B
663	202318_s_at	SENP6	SENP6
663	202319_at	SENP6	SENP6
664	202320_at	GTF3C1	GTF3C1
664	35671_at	GTF3C1	GTF3C1
665	202321_at	GGPS1	GGPS1
665	202322_s_at	GGPS1	GGPS1
666	202323_s_at	ACBD3	ACBD3
666	202324_s_at	ACBD3	ACBD3
667	202326_at	BAT8	EHMT2
667	207484_s_at	BAT8	EHMT2
668	202327_s_at	PKD1	PKD1
668	202328_s_at	PKD1	PKD1
668	216949_s_at	PKD1	PKD1
669	202333_s_at	UBE2B	UBE2B
669	202334_s_at	UBE2B	UBE2B
669	202335_s_at	-EMPTY-	UBE2B
669	211763_s_at	UBE2B	UBE2B
670	202339_at	SYMPK	SYMPK
670	32402_s_at	SYMPK	SYMPK
671	202340_x_at	NR4A1	NR4A1
671	211143_x_at	NR4A1	NR4A1
672	202341_s_at	TRIM2	TRIM2
672	202342_s_at	TRIM2	TRIM2
672	214248_s_at	TRIM2	TRIM2
672	215945_s_at	TRIM2	TRIM2
673	202343_x_at	COX5B	COX5B
673	211025_x_at	COX5B	COX5B
673	213735_s_at	COX5B	COX5B
674	202344_at	HSF1	HSF1
674	213756_s_at	HSF1	HSF1
675	202346_at	HIP2	HIP2
675	202347_s_at	HIP2	HIP2
676	202348_s_at	TOR1A	TOR1A
676	202349_at	TOR1A	TOR1A
677	202352_s_at	PSMD12	PSMD12
677	202353_s_at	PSMD12	PSMD12
678	202354_s_at	GTF2F1	GTF2F1
678	202355_s_at	GTF2F1	GTF2F1
678	202356_s_at	GTF2F1	GTF2F1
679	202358_s_at	SNX19	SNX19
679	202359_s_at	SNX19	SNX19
680	202368_s_at	TRAM2	TRAM2
680	202369_s_at	TRAM2	TRAM2
681	202370_s_at	CBFB	CBFB
681	206788_s_at	CBFB	CBFB
682	202373_s_at	RAB3-GAP150	RAB3GAP2
682	202374_s_at	RAB3-GAP150	RAB3GAP2
683	202379_s_at	NKTR	NKTR
683	202380_s_at	NKTR	NKTR
683	215338_s_at	NKTR	NKTR
683	215339_at	NKTR	NKTR
684	202384_s_at	TCOF1	TCOF1
684	202385_s_at	TCOF1	TCOF1
685	202387_at	BAG1	BAG1
685	211475_s_at	BAG1	BAG1
686	202389_s_at	HD	HD
686	202390_s_at	HD	HD
687	202398_at	AP3S2	AP3S2
687	202399_s_at	AP3S2	AP3S2
688	202400_s_at	SRF	SRF
688	202401_s_at	SRF	SRF
689	202402_s_at	CARS	CARS
689	212971_at	CARS	CARS
690	202403_s_at	COL1A2	COL1A2
690	202404_s_at	COL1A2	COL1A2
691	202406_s_at	TIAL1	TIAL1
691	217500_at	-EMPTY-	TIAL1
692	202407_s_at	PRPF31	PRPF31
692	202408_s_at	PRPF31	PRPF31
693	202410_x_at	IGF2	IGF2
693	210881_s_at	IGF2	IGF2
694	202412_s_at	USP1	USP1
694	202413_s_at	USP1	USP1
695	202420_s_at	DHX9	DHX9
695	212105_s_at	DHX9	DHX9
695	212107_s_at	DHX9	DHX9
696	202423_at	MYST3	MYST3
696	216361_s_at	MYST3	MYST3
697	202424_at	MAP2K2	MAP2K2
697	213490_s_at	MAP2K2	MAP2K2
698	202425_x_at	PPP3CA	PPP3CA
698	202429_s_at	PPP3CA	PPP3CA
698	202457_s_at	PPP3CA	PPP3CA
699	202426_s_at	RXRA	RXRA
699	202449_s_at	RXRA	RXRA
700	202428_x_at	DBI	DBI
700	209389_x_at	DBI	DBI
700	211070_x_at	DBI	DBI
701	202430_s_at	PLSCR1	PLSCR1
701	202446_s_at	PLSCR1	PLSCR1
702	202434_s_at	CYP1B1	CYP1B1
702	202435_s_at	CYP1B1	CYP1B1
702	202436_s_at	CYP1B1	CYP1B1
702	202437_s_at	CYP1B1	CYP1B1
703	202438_x_at	IDS	IDS
703	202439_s_at	IDS	IDS
703	206342_x_at	IDS	IDS
703	212221_x_at	IDS	POPDC3
703	212223_at	IDS	IDS
703	217432_s_at	IDS	IDS
703	211782_at	IDS	IDS
704	202441_at	SPFH1	SPFH1
704	202444_s_at	SPFH1	SPFH1
705	202443_x_at	NOTCH2	NOTCH2
705	202445_s_at	NOTCH2	NOTCH2
705	210756_s_at	NOTCH2	NOTCH2
705	212377_s_at	NOTCH2	NOTCH2
706	202448_s_at	C9orf60	ZYG11BL
706	202452_at	C9orf60	ZYG11BL
706	202456_s_at	C9orf60	ZYG11BL
707	202451_at	GTF2H1	GTF2H1
707	202453_s_at	GTF2H1	GTF2H1
708	202459_s_at	LPIN2	LPIN2
708	202460_s_at	LPIN2	LPIN2
709	202463_s_at	MBD3	MBD3
709	41160_at	MBD3	MBD3
710	202469_s_at	CPSF6	CPSF6
710	202470_s_at	CPSF6	CPSF6
711	202471_s_at	IDH3G	IDH3G
711	214333_x_at	IDH3G	IDH3G
712	202473_x_at	HCFC1	HCFC1
712	202474_s_at	HCFC1	HCFC1
713	202476_s_at	TUBGCP2	TUBGCP2
713	202477_s_at	TUBGCP2	TUBGCP2
714	202478_at	TRIB2	TRIB2
714	202479_s_at	TRIB2	TRIB2
715	202480_s_at	DEDD	DEDD
715	211255_x_at	-EMPTY-	DEDD
715	215158_s_at	DEDD	DEDD
716	202482_x_at	RANBP1	RANBP1
716	202483_s_at	RANBP1	RANBP1
717	202484_s_at	MBD2	MBD2
717	202485_s_at	MBD2	MBD2
718	202488_s_at	FXYD3	FXYD3
718	202489_s_at	FXYD3	FXYD3
719	202490_at	IKBKAP	IKBKAP
719	202491_s_at	IKBKAP	IKBKAP
720	202494_at	PPIE	PPIE
720	210502_s_at	PPIE	PPIE
721	202497_x_at	SLC2A3	SLC2A3
721	202498_s_at	SLC2A3	SLC2A3
721	202499_s_at	SLC2A3	SLC2A3
721	216236_s_at	SLC2A3	SLC2A3
721	222088_s_at	SLC2A3	SLC2A14
722	202503_s_at	KIAA0101	KIAA0101
722	211713_x_at	KIAA0101	KIAA0101
723	202504_at	TRIM29	TRIM29
723	211002_s_at	TRIM29	TRIM29
723	211001_at	TRIM29	TRIM29
724	202507_s_at	SNAP25	SNAP25
724	202508_s_at	SNAP25	SNAP25
725	202509_s_at	TNFAIP2	TNFAIP2
725	202510_s_at	TNFAIP2	TNFAIP2
726	202511_s_at	APG5L	ATG5
726	202512_s_at	APG5L	ATG5
726	210639_s_at	APG5L	ATG5
727	202513_s_at	PPP2R5D	PPP2R5D
727	211159_s_at	PPP2R5D	PPP2R5D
728	202516_s_at	DLG1	DLG1
728	217208_s_at	DLG1	DLG1
729	202519_at	MONDOA	MONDOA
729	211789_s_at	MONDOA	MONDOA
730	202523_s_at	SPOCK2	SPOCK2
730	202524_s_at	SPOCK2	SPOCK2
731	202530_at	MAPK14	MAPK14
731	210449_x_at	MAPK14	MAPK14
731	211087_x_at	MAPK14	MAPK14
731	211561_x_at	MAPK14	MAPK14
732	202532_s_at	DHFR	DHFR
732	202533_s_at	DHFR	DHFR
732	202534_x_at	DHFR	DHFR
732	48808_at	DHFR	DHFR
733	202536_at	DKFZP564O123	CHMP2B
733	202537_s_at	DKFZP564O123	CHMP2B
733	202538_s_at	DKFZP564O123	CHMP2B
734	202539_s_at	HMGCR	HMGCR
734	202540_s_at	HMGCR	HMGCR
735	202541_at	SCYE1	SCYE1
735	202542_s_at	SCYE1	SCYE1
736	202543_s_at	GMFB	GMFB
736	202544_at	GMFB	GMFB
737	202547_s_at	ARHGEF7	ARHGEF7
737	202548_s_at	ARHGEF7	ARHGEF7
738	202549_at	VAPB	VAPB
738	202550_s_at	VAPB	VAPB
739	202551_s_at	CRIM1	CRIM1
739	202552_s_at	CRIM1	CRIM1
740	202557_at	STCH	STCH
740	202558_s_at	STCH	STCH
741	202559_x_at	DKFZP547E1010	C1orf77
741	202560_s_at	DKFZP547E1010	C1orf77
741	209927_s_at	DKFZP547E1010	C1orf77
[truncated: 7,876 more rows]
