# Supplementary material for: Hybridization interactions between probesets in short oligo microarrays lead to spurious correlations
Source: BMC Bioinformatics. 2006 Jun 2;7:276. doi: 10.1186/1471-2105-7-276 (PMC1513401; doi:10.1186/1471-2105-7-276)
Supplement: Additional File 4 — Applet for families exploration. . An applet for browsing graphs of MT-families in the HGU133A array. Big nodes represent HGU133A probesets: green ones have "Present" detection call, pink ones "Absent". They are labelled with Affymetfix and BioConductor annotations, detection call and expression value in the experiment. Small magenta nodes represent transcripts. There is a possibility to add Exon 1.0ST probesets (blue) to the graph. The width of edges is proportional to the number of matching probes. The applet is intended for online use – it is connected to an application server and ADAPT database. [file 1471-2105-7-276-S4.txt]

http://bioinformatics.picr.man.ac.uk/adaptnet
An applet for browsing graphs of MT-families in the HGU133A array. Big nodes represent HGU133A
probesets: green ones have ”Present” detection call, pink ones ”Absent”. They are labelled with Affymetfix
and BioConductor annotations, detection call and expression value in the experiment. Small magenta
nodes represent transcripts. There is a possibility to add Exon 1.0ST probesets (blue) to the graph. The
width of edges is proportional to the number of matching probes. The applet is intended for online use - it
is connected to an application server and ADAPT database.
