# Supplementary material for: Hybridization interactions between probesets in short oligo microarrays lead to spurious correlations
Source: BMC Bioinformatics. 2006 Jun 2;7:276. doi: 10.1186/1471-2105-7-276 (PMC1513401; doi:10.1186/1471-2105-7-276)
Supplement: Additional File 9 — R code for correlation experiment. A simple experiment to consider the relationship between correlation cooefficient and variance using 10,000 randomly generated cases. [file 1471-2105-7-276-S9.R]

############################################################################
#
#  Example of the influence of variation on the distribution 
#  of correlation
#  
#  Additional file 10
#
#  M Okoniewski, C Miller, 2006
#
############################################################################

# generate 'n' random 'l' long sequences sampled from the range 'r'
# e.g. f1(5,100,1:10) will generate a 5 by 100 matrix values sampled from
# the range 1:10

f1 <- function(l,n,r) {
sapply(1:n,function(x) {sample(r,l,replace=T)})
}

cases <- 10000
############################################################################

# creating vectors, a - small numbers, b - bigger numbers
############################################################################
# Generate 'cases' 5 element examples with values between 1 and 50
a <- f1(5,cases,1:50)

# Generate 'cases' 5 element examples with values between 1001 and 1050
b <- f1(5,cases,1001:1050)

# add them together
s <- a+b

############################################################################
# variance and correlation
############################################################################
#Get the variance for each of the low signal examples
var.a <- apply(a,2,var)
#Get the variance for each of the high signal examples
var.b <- apply(b,2,var)

#A quick sanity check
mean(var.a)
mean(var.b)

# How is the low-signal set correlated with the sum?
cor.a <- sapply(1:dim(a)[2],function(x) {cor(a[,x],s[,x],method="pearson")})

# ...and the high signal set?
cor.b <- sapply(1:dim(b)[2],function(x) {cor(b[,x],s[,x],method="pearson")})

# ... and the low, with the high?
cor.ab <- sapply(1:dim(a)[2],function(x) {cor(a[,x],b[,x],method="pearson")})

############################################################################
# visualization of variance dependent correlation 
# scatterplot
############################################################################
plot(var.a-var.b,cor.ab,pch=20,col="grey",cex=0.3)
# Average correlation between low and high set is independent of variance


points(var.a-var.b,cor.a,pch=20,col="red",cex=0.3)
# As var.a gets bigger than var.b the correlation between a and the sum of a+b increases

points(var.a-var.b,cor.b,pch=20,col="blue",cex=0.3)
#likewise, with b

############################################################################
# another scatterplot
############################################################################
plot(var.a-var.b,cor.a-cor.b,pch=20,cex=0.3, 
xlab="var(low) - var(high)",ylab="cor(low to sum) - cor(high to sum)")

# Correlation between a and the sum is bigger than the correlation between
# b and the sum when the variance of a is bigger than that of b
# This is true even though the average variance of a and b is the same
# and the mean intensity of b is very much larger than a
